# Supplementary material for: 5,6-Dichloro-2-(3-methoxy­phen­yl)isoindoline-1,3-dione
Source: Acta Crystallogr Sect E Struct Rep Online. 2008 Apr 23;64(Pt 5):o881. doi: 10.1107/S1600536808010659 (PMC2961109; doi:10.1107/S1600536808010659)
Supplement: Supplementary file 2 [file e-64-0o881-Isup2.hkl]

#
# h,k,l, Fc-squared, Fo-squared, sigma(Fo-squared) and status flag
#
data_I
_shelx_title ' TEST STRUCTURE D:\DATA\ORHANM82_DENE\ORHANM82'
_shelx_refln_list_code          4
_shelx_F_calc_maximum      253.39
_exptl_crystal_F_000       656.00
_reflns_d_resolution_high  0.8107
 
loop_
 _symmetry_equiv_pos_as_xyz
 'x, y, z'
 '-x+1/2, -y, z+1/2'
 'x+1/2, -y+1/2, -z'
 '-x, y+1/2, -z+1/2'
 
_cell_length_a     6.8689
_cell_length_b     9.7362
_cell_length_c    20.4271
_cell_angle_alpha  90.000
_cell_angle_beta   90.000
_cell_angle_gamma  90.000
 
_shelx_F_squared_multiplier     1.000
 
loop_
 _refln_index_h
 _refln_index_k
 _refln_index_l
 _refln_F_squared_calc
 _refln_F_squared_meas
 _refln_F_squared_sigma
 _refln_observed_status
   2   0   0    64208.18   139494.23  41997.00 o
   4   0   0    17997.22    22705.40    994.81 o
   6   0   0     1655.81     1652.78     13.17 o
   8   0   0      377.62      329.05     11.60 o
   1   1   0       10.81        6.98      6.55 o
   2   1   0      252.13      263.49      5.98 o
   3   1   0     1024.73     1287.41      7.41 o
   4   1   0      178.18      162.63      4.80 o
   5   1   0        4.83        7.50      4.48 o
   6   1   0       35.38       41.69      4.51 o
   7   1   0        2.12       10.40      5.76 o
   8   1   0       13.20       17.46      6.99 o
   0   2   0      641.26      424.38     16.48 o
   1   2   0      748.57      749.89     32.61 o
   2   2   0      174.42      184.50      6.35 o
   3   2   0      785.21      862.88      6.63 o
   4   2   0      180.40      174.52      4.56 o
   5   2   0       78.27       79.28      4.81 o
   6   2   0      282.37      262.70      8.16 o
   7   2   0        1.68        0.81      4.69 o
   8   2   0       17.70       22.10     11.85 o
   1   3   0        5.83        9.76      7.59 o
   2   3   0        0.87        1.82      6.36 o
   3   3   0      114.40      134.13      7.83 o
   4   3   0      321.10      300.68      6.10 o
   5   3   0       71.63       72.88      6.37 o
   6   3   0       38.65       36.61      4.67 o
   7   3   0        0.28        1.67      5.14 o
   8   3   0        0.00       12.29      5.61 o
   0   4   0     1620.94     1246.89     15.58 o
   1   4   0      442.35      411.69     49.52 o
   2   4   0      285.15      294.99     24.32 o
   3   4   0      206.29      229.28      9.72 o
   4   4   0      350.14      382.80      6.52 o
   5   4   0        0.24        1.24      4.98 o
   6   4   0       34.42       35.93      5.01 o
   7   4   0        0.01        1.83      5.24 o
   1   5   0     6305.05     5315.41    512.11 o
   2   5   0       79.14      112.99     19.14 o
   3   5   0     2606.73     2710.74    301.11 o
   4   5   0       57.19       64.78      6.49 o
   5   5   0      986.66     1021.11     38.59 o
   6   5   0        8.27        4.15      5.25 o
   7   5   0      206.94      180.75      5.95 o
   0   6   0      835.62      520.12     12.59 o
   1   6   0       48.68       55.76      6.59 o
   2   6   0      347.68      323.04     49.19 o
   3   6   0       26.08       22.27      7.07 o
   4   6   0      213.19      197.85     16.28 o
   5   6   0        0.55        0.65      6.03 o
   6   6   0       83.12       80.26      5.20 o
   7   6   0       21.02       17.00      5.93 o
   1   7   0     1383.80     1080.13    169.81 o
   2   7   0        3.57       13.14      9.16 o
   3   7   0      773.97      780.96    144.41 o
   4   7   0        9.88       16.73      6.82 o
   5   7   0      270.77      246.99     46.27 o
   6   7   0       10.98       10.94      5.52 o
   0   8   0      130.29      116.34     11.63 o
   1   8   0      105.87      112.80     29.45 o
   2   8   0        0.24        6.34      5.62 o
   3   8   0      163.55      159.95     30.22 o
   4   8   0      367.84      388.20     81.86 o
   5   8   0      102.68      100.84     21.21 o
   6   8   0       72.95       61.35      8.57 o
   1   9   0       86.09       78.03     10.33 o
   2   9   0        0.61        0.20      6.49 o
   3   9   0        9.01       15.69     11.47 o
   4   9   0        9.06       19.82      7.84 o
   5   9   0       26.74       25.17      7.73 o
   0  10   0      291.25      303.19     10.77 o
   1  10   0       11.29       13.19      7.91 o
   2  10   0      219.52      235.26     65.87 o
   3  10   0        1.49        5.05      6.06 o
   4  10   0       72.90       89.55     21.37 o
   1  11   0      528.57      549.18     61.79 o
   2  11   0       32.93       34.90      7.85 o
   3  11   0      276.60      253.48     51.12 o
   0  12   0      116.23      136.50     13.12 o
   1   0   1       10.44       51.69      4.96 o
   2   0   1      568.93      641.85      6.30 o
   3   0   1      147.46      123.79      4.07 o
   4   0   1     1113.71     1179.74      6.84 o
   5   0   1       89.99       81.97      4.68 o
   6   0   1      241.46      234.60      6.24 o
   7   0   1        1.77        9.14      6.09 o
   8   0   1      124.21       99.13      7.33 o
  -8   1   1       83.49       65.11      6.53 o
  -7   1   1       33.32       28.62      5.62 o
  -6   1   1      734.12      727.95      6.01 o
  -5   1   1      183.79      187.62      4.55 o
  -4   1   1      911.34     1036.52     13.49 o
  -3   1   1     1311.22     1488.76      9.80 o
  -2   1   1     4525.01     5582.22     20.43 o
  -1   1   1     4158.47     5142.28    202.91 o
   0   1   1      787.99      565.92     13.79 o
   1   1   1     4153.73     5042.69     26.88 o
   2   1   1     4521.09     5651.79     53.56 o
   3   1   1     1307.61     1481.90      7.82 o
   4   1   1      910.81     1046.76      6.58 o
   5   1   1      182.88      187.59      4.72 o
   6   1   1      733.61      730.74     14.11 o
   7   1   1       33.16       27.13      4.90 o
   8   1   1       83.47       74.97      6.58 o
  -8   2   1       21.91       18.44      7.39 o
  -7   2   1        1.54        3.26      5.16 o
  -6   2   1       11.83       14.43      4.71 o
  -5   2   1      165.79      159.14      4.94 o
  -4   2   1      205.64      224.55      4.70 o
  -3   2   1      654.45      726.52      7.77 o
  -2   2   1     1478.44     1627.91     52.17 o
  -1   2   1     1690.29     1762.05    145.87 o
   0   2   1     3680.02     2561.36     21.07 o
   1   2   1     1686.35     1737.83     67.62 o
   2   2   1     1477.67     1655.62     26.93 o
   3   2   1      656.95      757.12     10.32 o
   4   2   1      205.47      218.68      6.87 o
   5   2   1      165.42      156.14      7.32 o
   6   2   1       11.95       13.94      4.79 o
   7   2   1        1.52        5.36      4.72 o
   8   2   1       21.90       15.66      5.81 o
  -8   3   1        7.09        1.00      5.64 o
  -7   3   1       17.54       16.19      5.36 o
  -6   3   1       32.53       34.43      4.69 o
  -5   3   1      134.00      126.50      4.58 o
  -4   3   1        0.64        2.31      4.24 o
  -3   3   1      729.75      753.58     21.82 o
  -2   3   1      157.56      171.46     16.89 o
  -1   3   1      243.86      230.41     23.65 o
   0   3   1      147.33      131.26     15.51 o
   1   3   1      243.88      235.67     26.70 o
   2   3   1      157.03      169.96      7.10 o
   3   3   1      729.14      765.75     27.83 o
   4   3   1        0.66        6.96      4.30 o
   5   3   1      134.32      126.49      4.99 o
   6   3   1       32.48       34.83      4.90 o
   7   3   1       17.45       22.03      5.11 o
   8   3   1        7.09        8.16      5.96 o
  -7   4   1       60.48       47.69      5.27 o
  -6   4   1        3.94       10.35      4.63 o
  -5   4   1      390.90      399.62      7.06 o
  -4   4   1       83.85       87.21      6.46 o
  -3   4   1     2235.04     2441.79    165.80 o
  -2   4   1       21.57       29.22      6.27 o
  -1   4   1     6312.16     5242.62    709.57 o
   0   4   1       66.76       41.13      7.49 o
   1   4   1     6311.78     5262.40    616.98 o
   2   4   1       20.82       27.42      6.14 o
   3   4   1     2234.13     2495.93    135.71 o
   4   4   1       83.75       81.06      4.90 o
   5   4   1      390.91      406.35      9.43 o
   6   4   1        3.96        1.99      4.73 o
   7   4   1       60.50       49.84      5.63 o
  -7   5   1       40.15       39.21      5.47 o
  -6   5   1       17.60       21.51      5.04 o
  -5   5   1       61.11       60.60      5.27 o
  -4   5   1       29.85       35.53      6.88 o
  -3   5   1      407.87      398.79     42.00 o
  -2   5   1       15.17       13.68     12.16 o
  -1   5   1      350.22      265.55     36.82 o
   0   5   1        0.20        1.93      6.89 o
   1   5   1      351.47      256.76     32.78 o
   2   5   1       14.79       30.68      6.22 o
   3   5   1      407.92      401.45     45.56 o
   4   5   1       29.40       27.32     13.14 o
   5   5   1       61.08       66.75      5.16 o
   6   5   1       17.43       20.56      5.96 o
   7   5   1       40.10       38.44      5.70 o
  -7   6   1        3.88        6.63      5.75 o
  -6   6   1        8.36        6.51      5.45 o
  -5   6   1        2.80       13.29      6.41 o
  -4   6   1        5.37       10.10      6.88 o
  -3   6   1        4.98       15.21      6.89 o
  -2   6   1      335.03      346.77     60.69 o
  -1   6   1       89.53       84.24      6.20 o
   0   6   1      606.56      456.37     12.73 o
   1   6   1       89.52       84.08      6.32 o
   2   6   1      334.60      367.72     66.60 o
   3   6   1        4.97        4.59      6.89 o
   4   6   1        5.32       16.56      6.04 o
   5   6   1        2.82        4.90      5.05 o
   6   6   1        8.30       11.81      5.32 o
   7   6   1        3.88        7.61      5.93 o
  -6   7   1        5.58       11.91      6.01 o
  -5   7   1       85.27       91.15     18.28 o
  -4   7   1      177.39      174.03     35.94 o
  -3   7   1      145.14      159.35     32.05 o
  -2   7   1       97.05      101.93     22.64 o
  -1   7   1       57.97       52.99      9.65 o
   0   7   1      225.27      196.21      7.77 o
   1   7   1       58.62       53.14      7.28 o
   2   7   1       97.12       94.12      7.29 o
   3   7   1      146.30      161.22     18.71 o
   4   7   1      177.84      183.10     35.33 o
   5   7   1       85.75       91.81      8.33 o
   6   7   1        5.61        1.46      5.38 o
  -6   8   1       21.61       26.15      5.90 o
  -5   8   1       14.79       14.35      7.27 o
  -4   8   1      142.91      170.23     33.71 o
  -3   8   1       86.08      106.97     17.03 o
  -2   8   1      159.11      153.90     16.16 o
  -1   8   1      216.81      202.71     26.16 o
   0   8   1      473.18      420.40     14.20 o
   1   8   1      216.53      192.39     37.30 o
   2   8   1      159.00      160.31     23.35 o
   3   8   1       85.86       90.81      9.07 o
   4   8   1      142.81      159.47     29.86 o
   5   8   1       14.76       19.97      7.83 o
   6   8   1       21.60       14.28      5.56 o
  -5   9   1       13.16       22.75      8.15 o
  -4   9   1       28.61       20.88     11.27 o
  -3   9   1       16.35       20.49      7.36 o
  -2   9   1      207.80      205.46     39.49 o
  -1   9   1      165.82      154.47     11.03 o
   0   9   1      219.76      165.41     10.90 o
   1   9   1      166.04      155.08     25.08 o
   2   9   1      208.12      214.90     31.08 o
   3   9   1       16.46       22.55      7.36 o
   4   9   1       28.58       31.61      8.06 o
   5   9   1       13.26       11.60      7.11 o
  -4  10   1       21.40       24.86      8.40 o
  -3  10   1      139.37      137.91     25.26 o
  -2  10   1       72.09       72.09     15.29 o
  -1  10   1      160.81      157.56     26.23 o
   0  10   1      239.29      243.35      7.87 o
   1  10   1      161.54      149.99      7.64 o
   2  10   1       72.01       81.64     13.76 o
   3  10   1      139.35      131.64     19.02 o
   4  10   1       21.26       21.25     11.24 o
  -3  11   1        1.62       -1.93      7.26 o
  -2  11   1      132.79      144.60     30.16 o
  -1  11   1       20.47       19.51      7.80 o
   0  11   1      127.72      139.37      7.96 o
   1  11   1       20.52       30.10      7.65 o
   2  11   1      133.00      142.19     22.54 o
   3  11   1        1.64       13.84      8.46 o
   0  12   1        0.29       14.29      8.18 o
   0   0   2     9655.38     9072.41    640.64 o
   1   0   2     2553.30     3283.82     17.39 o
   2   0   2    34509.18    56546.26   7518.69 o
   3   0   2       64.03       57.52      3.87 o
   4   0   2     4362.71     5192.80     12.36 o
   5   0   2       81.30       92.90      5.68 o
   6   0   2     1199.41     1253.32      8.01 o
   7   0   2       33.94       36.31      6.77 o
   8   0   2      208.82      156.77      6.95 o
  -8   1   2       15.15       13.72      6.40 o
  -7   1   2       30.16       25.37      5.79 o
  -6   1   2      186.03      177.21      5.29 o
  -5   1   2       31.85       36.85      4.33 o
  -4   1   2      861.91      893.52      6.20 o
  -3   1   2      944.68      941.93      6.70 o
  -2   1   2     6144.84     7564.50    146.98 o
  -1   1   2     1622.31     1955.19     59.71 o
   0   1   2      879.08      642.60     12.64 o
   1   1   2     1629.20     2028.56     13.66 o
   2   1   2     6146.88     7630.38     50.12 o
   3   1   2      940.50      938.34     10.10 o
   4   1   2      863.36      932.21      8.35 o
   5   1   2       32.35       32.42      4.57 o
   6   1   2      186.32      187.90      5.12 o
   7   1   2       30.01       26.34      5.19 o
   8   1   2       15.15       11.88      6.62 o
  -8   2   2       22.49       15.53      6.43 o
  -7   2   2       27.40       18.64      4.92 o
  -6   2   2      128.10      122.88     10.99 o
  -5   2   2      308.93      288.26      9.73 o
  -4   2   2      502.75      525.39     10.39 o
  -3   2   2      368.80      416.23      6.58 o
  -2   2   2     1127.07     1177.82     37.63 o
  -1   2   2     4512.79     4514.82    598.90 o
   0   2   2       58.59       62.71      7.87 o
   1   2   2     4518.10     4602.77     97.21 o
   2   2   2     1121.92     1174.52     11.27 o
   3   2   2      368.87      418.03      5.42 o
   4   2   2      500.28      530.09      6.34 o
   5   2   2      309.00      301.14      4.96 o
   6   2   2      127.30      119.60      4.67 o
   7   2   2       27.40       26.43      5.21 o
   8   2   2       22.56       19.74      6.13 o
  -8   3   2        1.36        5.45      5.35 o
  -7   3   2       60.81       53.83      5.16 o
  -6   3   2       31.68       26.84      4.55 o
  -5   3   2      210.42      204.49      8.16 o
  -4   3   2      159.05      148.90      4.98 o
  -3   3   2     2174.50     2239.36    105.08 o
  -2   3   2      159.38      162.61     15.96 o
  -1   3   2     3464.49     2875.89    411.07 o
   0   3   2      552.95      392.96     16.39 o
   1   3   2     3463.05     2891.69    263.09 o
   2   3   2      160.73      168.82      6.60 o
   3   3   2     2174.07     2335.13    108.58 o
   4   3   2      158.10      156.28      4.65 o
   5   3   2      209.04      198.51      5.16 o
   6   3   2       31.56       33.50      4.70 o
   7   3   2       60.91       54.87      5.39 o
   8   3   2        1.35       14.63      5.70 o
  -7   4   2       18.56       17.36      5.12 o
  -6   4   2      122.28      121.54      5.49 o
  -5   4   2       87.36       81.39      5.05 o
  -4   4   2      328.54      324.75     15.13 o
  -3   4   2       78.39       81.30      6.27 o
  -2   4   2     1210.67     1154.53    145.95 o
  -1   4   2      120.87      102.03     12.03 o
   0   4   2     1283.83      871.42     10.39 o
   1   4   2      121.04       99.53     13.87 o
   2   4   2     1214.92     1196.21    132.90 o
   3   4   2       78.11       82.39      6.31 o
   4   4   2      328.90      327.26      8.14 o
   5   4   2       87.32       76.86      4.98 o
   6   4   2      122.33      117.47      5.09 o
   7   4   2       18.53       14.49      5.29 o
  -7   5   2      168.93      163.94     12.24 o
  -6   5   2       13.94       15.57      4.81 o
  -5   5   2      536.59      558.30     38.92 o
  -4   5   2       81.84       98.71     15.13 o
  -3   5   2     1333.61     1444.97    209.45 o
  -2   5   2      348.35      342.53     66.41 o
  -1   5   2     2221.39     1924.16    216.13 o
   0   5   2       88.83       61.68      7.94 o
   1   5   2     2222.68     2029.61    233.15 o
   2   5   2      347.32      358.46     54.61 o
   3   5   2     1333.25     1507.62    159.80 o
   4   5   2       82.20       93.11      7.10 o
   5   5   2      536.26      573.03     24.23 o
   6   5   2       13.95       18.63      5.01 o
   7   5   2      168.62      145.40      5.60 o
  -7   6   2        6.97       11.90      6.28 o
  -6   6   2       33.32       25.52      5.27 o
  -5   6   2       94.17       92.27      6.63 o
  -4   6   2      102.83      106.70     16.56 o
  -3   6   2      592.14      579.75    102.39 o
  -2   6   2      361.25      318.04     58.98 o
  -1   6   2     1235.15      976.65     93.63 o
   0   6   2      230.30      174.88      8.26 o
   1   6   2     1235.82     1061.32    174.19 o
   2   6   2      361.57      351.85     70.33 o
   3   6   2      591.04      590.31     77.82 o
   4   6   2      102.25      105.81     19.89 o
   5   6   2       94.40       99.98      5.01 o
   6   6   2       33.45       40.83      5.31 o
   7   6   2        7.01        7.51      5.40 o
  -6   7   2       32.45       32.67      6.20 o
  -5   7   2      247.60      240.75     32.60 o
  -4   7   2       21.12       23.85      6.74 o
  -3   7   2      560.51      511.32     98.74 o
  -2   7   2      262.15      262.45     42.25 o
  -1   7   2     1171.32      970.08    146.47 o
   0   7   2       32.48       30.26      7.97 o
   1   7   2     1169.96      960.40    159.58 o
   2   7   2      261.98      270.08     45.87 o
   3   7   2      559.62      512.80     84.28 o
   4   7   2       20.98       20.87      6.77 o
   5   7   2      246.46      236.04     43.97 o
   6   7   2       32.39       28.10      5.60 o
  -6   8   2      124.25      102.30     16.04 o
  -5   8   2       59.05       49.96     11.72 o
  -4   8   2      244.35      253.75     41.35 o
  -3   8   2       45.02       45.14      9.20 o
  -2   8   2     1114.56     1019.66    161.22 o
  -1   8   2        6.69       12.70      7.04 o
   0   8   2      670.99      522.27      8.32 o
   1   8   2        6.69       16.20      7.20 o
   2   8   2     1116.14     1111.96    211.10 o
   3   8   2       44.89       44.46      7.41 o
   4   8   2      245.33      254.16     39.07 o
   5   8   2       59.04       55.91     22.22 o
   6   8   2      124.60      113.76     13.58 o
  -5   9   2       19.97       28.82      8.16 o
  -4   9   2       62.22       65.27     16.68 o
  -3   9   2       66.21       91.63     26.30 o
  -2   9   2       38.16       38.75      6.98 o
  -1   9   2      135.41      131.65     12.55 o
   0   9   2       14.41       17.50      7.43 o
   1   9   2      136.91      146.84     23.60 o
   2   9   2       38.55       36.89     16.13 o
   3   9   2       66.57       85.79     19.98 o
   4   9   2       62.51       61.54     18.79 o
   5   9   2       20.33       16.45      7.52 o
  -4  10   2       70.74       75.95     12.30 o
  -3  10   2        3.04        6.27      6.68 o
  -2  10   2      298.26      359.34     88.57 o
  -1  10   2        5.83       10.30      6.97 o
   0  10   2      400.12      411.32     11.13 o
   1  10   2        5.78        7.56      7.42 o
   2  10   2      298.48      363.10     70.99 o
   3  10   2        3.02        6.78      6.92 o
   4  10   2       70.82       79.34     18.24 o
  -3  11   2       71.75       84.43     31.22 o
  -2  11   2       13.46       11.05      8.39 o
  -1  11   2      102.71      115.24     12.51 o
   0  11   2        8.79       13.36      7.05 o
   1  11   2      102.70      103.02      7.80 o
   2  11   2       13.49       13.64      7.73 o
   3  11   2       71.96       81.06     16.41 o
   1   0   3      746.82      802.38     10.81 o
   2   0   3     1832.45     2088.03     10.81 o
   3   0   3        4.58        6.24      4.26 o
   4   0   3      227.29      233.32      4.77 o
   5   0   3      186.29      170.75      4.59 o
   6   0   3      383.48      337.10      5.27 o
   7   0   3       51.36       39.88      6.29 o
   8   0   3       13.10       16.80      6.92 o
  -8   1   3       26.38       17.48      7.20 o
  -7   1   3       13.39        8.05      8.11 o
  -6   1   3       40.28       31.54      5.50 o
  -5   1   3      138.40      131.36      4.87 o
  -4   1   3      194.02      200.64      4.92 o
  -3   1   3      212.04      244.50      4.32 o
  -2   1   3     1213.09     1283.66     22.33 o
  -1   1   3     3256.58     3863.86    219.46 o
   0   1   3     1124.60      790.97     30.12 o
   1   1   3     3257.10     4058.23     63.53 o
   2   1   3     1214.71     1309.24      8.52 o
   3   1   3      211.74      283.77     35.41 o
   4   1   3      195.77      208.23      4.92 o
   5   1   3      138.49      137.64      4.88 o
   6   1   3       40.32       36.62      5.03 o
   7   1   3       13.50       17.05      5.49 o
   8   1   3       26.45       26.70      6.82 o
  -8   2   3        1.77        8.86      6.48 o
  -7   2   3        2.45        0.30      6.14 o
  -6   2   3       36.71       32.90      4.67 o
  -5   2   3      116.38      115.71      8.16 o
  -4   2   3       45.86       45.74      4.38 o
  -3   2   3       34.53       43.77      5.45 o
  -2   2   3      143.32      144.08      6.85 o
  -1   2   3      255.39      290.79     36.72 o
   0   2   3       56.32       47.79      8.27 o
   1   2   3      255.06      293.95      9.94 o
   2   2   3      142.35      146.67      5.37 o
   3   2   3       35.38       44.79      4.51 o
   4   2   3       45.46       51.29      4.31 o
   5   2   3      116.04      112.84      4.63 o
   6   2   3       36.83       42.60      4.99 o
   7   2   3        2.40        6.13      5.04 o
   8   2   3        1.77        8.45      5.59 o
  -8   3   3        2.56        2.88      7.43 o
  -7   3   3       19.75       21.72      4.84 o
  -6   3   3        0.44        4.23      4.47 o
  -5   3   3      130.43      122.93      6.56 o
  -4   3   3       94.04      101.73      5.91 o
  -3   3   3      190.42      207.75     10.16 o
  -2   3   3       17.63       18.01      6.32 o
  -1   3   3      318.08      281.29     42.58 o
   0   3   3      223.64      129.26      9.51 o
   1   3   3      317.95      285.86     27.75 o
   2   3   3       17.60       20.17      6.31 o
   3   3   3      190.48      219.24      5.25 o
   4   3   3       93.85      100.16      4.63 o
   5   3   3      130.34      129.05      4.79 o
   6   3   3        0.45        4.37      5.22 o
   7   3   3       19.75       20.69      5.08 o
   8   3   3        2.56        2.97      5.73 o
  -7   4   3       11.60       17.36      5.02 o
  -6   4   3        5.18        8.34      4.77 o
  -5   4   3        6.97        8.09      4.89 o
  -4   4   3       31.93       42.78      7.00 o
  -3   4   3      134.53      131.98     17.43 o
  -2   4   3      595.34      617.35     77.77 o
  -1   4   3      478.66      406.72     62.59 o
   0   4   3     1067.04      769.82     27.98 o
   1   4   3      478.75      403.02     51.74 o
   2   4   3      596.58      652.82     70.50 o
   3   4   3      133.75      135.25      7.05 o
   4   4   3       32.31       35.89      5.08 o
   5   4   3        7.09       12.78      4.46 o
   6   4   3        5.25        6.67      4.65 o
   7   4   3       11.54       17.88      5.83 o
  -7   5   3       13.76       11.61      5.69 o
  -6   5   3        9.42        9.93      5.17 o
  -5   5   3       83.45       84.99      6.67 o
  -4   5   3       22.44       25.76      6.37 o
  -3   5   3       16.02       23.63      6.35 o
  -2   5   3       83.33       96.91     20.40 o
  -1   5   3      561.23      438.24     39.02 o
   0   5   3      239.34      214.93      8.43 o
   1   5   3      560.14      473.07     58.57 o
   2   5   3       83.04      100.70     11.39 o
   3   5   3       16.05       20.79     11.58 o
   4   5   3       22.60       27.89      6.22 o
   5   5   3       83.34       86.19      4.74 o
   6   5   3        9.50       12.91      5.26 o
   7   5   3       13.76        9.22      5.26 o
  -7   6   3        1.02        2.06      5.51 o
  -6   6   3       15.50       16.85      5.30 o
  -5   6   3       31.45       27.39      6.43 o
  -4   6   3       21.14       16.50      6.43 o
  -3   6   3       21.51       24.86      6.85 o
  -2   6   3      192.63      196.03     30.70 o
  -1   6   3      210.45      201.34     13.91 o
   0   6   3       13.94       15.15      7.29 o
   1   6   3      210.76      218.70     31.03 o
   2   6   3      192.46      185.82     19.15 o
   3   6   3       21.74       24.19     12.83 o
   4   6   3       20.92       18.79      7.01 o
   5   6   3       31.61       31.98      5.49 o
   6   6   3       15.52       16.53      5.59 o
   7   6   3        1.03        3.08      5.42 o
  -6   7   3        8.73       13.49      5.54 o
  -5   7   3       17.22       14.07      6.71 o
  -4   7   3      230.19      240.95     35.70 o
  -3   7   3       20.42       25.41      7.11 o
  -2   7   3      259.68      227.10     41.53 o
  -1   7   3       73.24       80.44     15.36 o
   0   7   3      619.42      521.23     19.78 o
   1   7   3       73.29       86.20     15.26 o
   2   7   3      258.85      221.01     48.25 o
   3   7   3       20.23       28.86      7.48 o
   4   7   3      230.27      240.46     33.76 o
   5   7   3       17.18       14.03      5.23 o
   6   7   3        8.73        9.27      5.77 o
  -6   8   3       28.51       24.07     10.73 o
  -5   8   3       58.51       53.79     10.50 o
  -4   8   3      165.73      181.36     24.87 o
  -3   8   3       84.39       86.56     11.52 o
  -2   8   3      465.30      438.86     76.41 o
  -1   8   3      266.60      238.07     41.29 o
   0   8   3      391.22      333.79      8.07 o
   1   8   3      265.72      222.66     35.66 o
   2   8   3      465.36      497.74     88.47 o
   3   8   3       84.12       79.41     17.33 o
   4   8   3      165.58      180.44     41.81 o
   5   8   3       58.36       52.62      6.82 o
   6   8   3       28.49       30.24      6.15 o
  -5   9   3        4.65        6.05      7.01 o
  -4   9   3       67.28       74.12     16.34 o
  -3   9   3       45.45       36.84     11.90 o
  -2   9   3        8.95        3.67      6.90 o
  -1   9   3       66.41       82.84      7.64 o
   0   9   3       56.82       44.60      7.54 o
   1   9   3       66.41       75.17     15.12 o
   2   9   3        8.97        7.23      7.10 o
   3   9   3       45.53       61.72     19.29 o
   4   9   3       67.34       86.54     21.64 o
   5   9   3        4.68       16.13      7.77 o
  -4  10   3       46.76       38.47     11.61 o
  -3  10   3        0.18       -4.15      6.07 o
  -2  10   3       98.21       96.25     19.30 o
  -1  10   3       49.40       49.86      8.04 o
   0  10   3       26.20       24.19      8.09 o
   1  10   3       49.58       45.57     10.73 o
   2  10   3       98.03       98.49     30.62 o
   3  10   3        0.19        2.16      8.06 o
   4  10   3       46.66       44.92      8.76 o
  -3  11   3       18.64       13.57      9.34 o
  -2  11   3       18.93       21.45      7.73 o
  -1  11   3       19.11       18.33      8.11 o
   0  11   3      106.88      100.91      7.82 o
   1  11   3       19.02       21.81      7.20 o
   2  11   3       18.94       17.57      7.68 o
   3  11   3       18.71       20.80      7.55 o
   0   0   4      183.50      162.08     25.57 o
   1   0   4     1490.28     1949.86     19.51 o
   2   0   4      181.00      242.07      5.62 o
   3   0   4       32.10       39.83      4.40 o
   4   0   4      204.23      235.04      5.17 o
   5   0   4        0.33        4.85      4.36 o
   6   0   4      412.91      416.64      8.03 o
   7   0   4        0.44        2.80      7.03 o
   8   0   4       65.22       52.76      7.00 o
  -8   1   4        4.28        6.55      6.58 o
  -7   1   4       68.77       57.73      7.17 o
  -6   1   4        5.22       11.96      5.90 o
  -5   1   4      261.04      262.20      9.79 o
  -4   1   4       65.58       76.44      3.82 o
  -3   1   4      634.64      673.32      5.22 o
  -2   1   4      378.63      421.90      6.24 o
  -1   1   4     2071.21     2354.67    104.83 o
   0   1   4     7115.00     5252.87    287.19 o
   1   1   4     2066.70     2401.76     15.85 o
   2   1   4      378.81      427.48      6.10 o
   3   1   4      637.12      700.25      6.32 o
   4   1   4       65.75       68.60      4.51 o
   5   1   4      260.91      267.41      5.19 o
   6   1   4        5.22       11.40      4.90 o
   7   1   4       68.92       64.59      5.02 o
   8   1   4        4.27        4.38      6.60 o
  -8   2   4       33.49       25.70      7.14 o
  -7   2   4       10.40        6.84      6.89 o
  -6   2   4       34.05       36.73      4.49 o
  -5   2   4      157.46      161.29      6.09 o
  -4   2   4      504.13      503.63     14.43 o
  -3   2   4       28.74       34.47      5.43 o
  -2   2   4      749.75      789.70     23.00 o
  -1   2   4     2687.30     2634.78    418.20 o
   0   2   4     7538.55     5471.45    222.83 o
   1   2   4     2691.73     2837.40     52.62 o
   2   2   4      749.29      836.46      9.87 o
   3   2   4       28.74       35.73      4.24 o
   4   2   4      504.05      540.45      6.47 o
   5   2   4      157.39      165.71      4.81 o
   6   2   4       34.27       40.54      5.88 o
   7   2   4       10.33       12.69      5.04 o
   8   2   4       33.29       26.73      5.60 o
  -8   3   4        4.44        7.21     11.74 o
  -7   3   4       69.32       59.04      6.97 o
  -6   3   4       45.48       46.57      4.81 o
  -5   3   4      498.99      472.86     14.95 o
  -4   3   4       86.80       84.88      5.96 o
  -3   3   4     2474.34     2480.82    108.56 o
  -2   3   4      288.16      260.54     30.64 o
  -1   3   4     8569.53     7441.89   1612.34 o
   0   3   4     1117.39      771.43     28.73 o
   1   3   4     8569.16     7736.41    911.86 o
   2   3   4      289.88      280.42     11.57 o
   3   3   4     2478.70     2625.41     23.42 o
   4   3   4       86.97       92.31      4.82 o
   5   3   4      502.04      506.73      5.62 o
   6   3   4       45.65       45.50      4.56 o
   7   3   4       69.71       69.26      4.99 o
   8   3   4        4.47        7.14      5.74 o
  -7   4   4       16.64       15.06      5.52 o
  -6   4   4      166.69      165.61      7.12 o
  -5   4   4      205.01      195.96      6.10 o
  -4   4   4      258.10      277.48     19.24 o
  -3   4   4       94.33      100.88      9.05 o
  -2   4   4     1966.70     1976.73    328.09 o
  -1   4   4     1174.55     1085.23    167.42 o
   0   4   4      340.14      201.31     13.27 o
   1   4   4     1173.68     1112.42    161.98 o
   2   4   4     1962.59     2005.44    195.83 o
   3   4   4       94.01      108.18      6.55 o
   4   4   4      258.19      297.40     12.54 o
   5   4   4      204.60      205.21      4.96 o
   6   4   4      166.60      167.17      5.38 o
   7   4   4       16.69       18.03      5.23 o
  -7   5   4       72.77       71.88      9.50 o
  -6   5   4        0.24       -3.38      5.00 o
  -5   5   4      180.68      194.51     10.89 o
  -4   5   4       16.14       18.70      5.97 o
  -3   5   4      420.05      449.69     70.44 o
  -2   5   4      370.19      381.38     77.14 o
  -1   5   4      124.46      103.52     12.06 o
   0   5   4      180.88      144.13      8.10 o
   1   5   4      124.37      113.75     16.72 o
   2   5   4      370.42      400.87     61.81 o
   3   5   4      420.07      449.51     47.03 o
   4   5   4       16.23       22.65      4.90 o
   5   5   4      181.10      192.45      7.33 o
   6   5   4        0.25        4.53      4.99 o
   7   5   4       72.86       71.60      6.00 o
  -7   6   4        4.23        3.21      5.88 o
  -6   6   4       27.94       32.68      6.01 o
  -5   6   4        3.27        5.37      6.70 o
  -4   6   4      206.82      222.63     33.82 o
  -3   6   4        8.40       16.66      8.66 o
  -2   6   4       83.09       83.19     13.94 o
  -1   6   4       19.73       17.90      5.77 o
   0   6   4      164.16      133.02      7.74 o
   1   6   4       19.67       23.43      9.24 o
   2   6   4       82.92       79.78      7.65 o
   3   6   4        8.38        9.89      6.53 o
   4   6   4      207.13      243.34     33.82 o
   5   6   4        3.27        3.35      5.07 o
   6   6   4       28.07       34.93      7.00 o
   7   6   4        4.21        4.21      6.27 o
  -6   7   4       29.18       33.81      5.81 o
  -5   7   4      128.09      120.21     23.43 o
  -4   7   4      307.34      301.80     73.93 o
  -3   7   4      320.04      294.24     53.33 o
  -2   7   4       83.00       72.28     13.22 o
  -1   7   4      524.88      410.36     50.31 o
   0   7   4      719.28      544.48      8.60 o
   1   7   4      524.46      386.38     58.60 o
   2   7   4       83.42       83.35     22.98 o
   3   7   4      319.09      328.94     66.26 o
   4   7   4      307.85      328.88     50.95 o
   5   7   4      128.05      121.12      9.54 o
   6   7   4       29.18       36.98      5.54 o
  -6   8   4       38.20       36.76      7.72 o
  -5   8   4       11.17       17.59      7.04 o
  -4   8   4      107.46       98.37     19.61 o
  -3   8   4        3.92        4.52      6.80 o
  -2   8   4      440.70      401.75     70.78 o
  -1   8   4       39.24       40.28      9.71 o
   0   8   4      622.72      519.48     12.45 o
   1   8   4       39.03       40.63      6.74 o
   2   8   4      440.04      506.28     10.12 o
   3   8   4        4.08       18.37      6.98 o
   4   8   4      107.52       94.85     24.82 o
   5   8   4       11.12       17.62      6.11 o
   6   8   4       38.39       36.94      5.93 o
  -5   9   4      113.50      107.46     23.55 o
  -4   9   4       74.06       80.47     16.99 o
  -3   9   4      272.18      276.05     52.89 o
  -2   9   4       54.43       63.29      6.94 o
  -1   9   4      698.38      680.49     96.24 o
   0   9   4       99.35      107.51      7.37 o
   1   9   4      696.68      678.19     99.22 o
   2   9   4       54.07       66.13     22.05 o
   3   9   4      271.86      302.34     59.86 o
   4   9   4       73.72       87.13     17.29 o
   5   9   4      113.12      108.66     17.78 o
  -4  10   4      137.10      149.88     27.07 o
  -3  10   4        3.99        5.78      6.10 o
  -2  10   4      149.68      161.50     45.30 o
  -1  10   4        1.51        0.33      7.18 o
   0  10   4      271.35      315.48      8.01 o
   1  10   4        1.56       10.28      7.37 o
   2  10   4      149.21      166.81     35.68 o
   3  10   4        4.03        9.30      8.09 o
   4  10   4      136.92      180.47     41.89 o
  -3  11   4       49.69       58.08      7.92 o
  -2  11   4       23.46       28.27     10.97 o
  -1  11   4        9.26       11.82      7.72 o
   0  11   4       20.71       20.82      7.73 o
   1  11   4        9.24       13.79      7.67 o
   2  11   4       23.48       28.14      7.85 o
   3  11   4       49.58       51.65     18.88 o
   1   0   5      825.11      918.64     13.19 o
   2   0   5        4.88        9.60      4.60 o
   3   0   5       88.96      117.75      4.85 o
   4   0   5      143.02      144.56      4.72 o
   5   0   5       72.98       76.57      4.54 o
   6   0   5       19.54       29.39      4.75 o
   7   0   5        0.07        3.63      6.31 o
   8   0   5       18.65       28.81      7.66 o
  -8   1   5        5.25        7.72      7.37 o
  -7   1   5        1.90        1.98      5.93 o
  -6   1   5        4.30        5.14      5.50 o
  -5   1   5        7.63        1.61      5.58 o
  -4   1   5       91.26       98.60      4.85 o
  -3   1   5      538.46      558.85      6.83 o
  -2   1   5      190.89      216.09      5.32 o
  -1   1   5     4048.91     4593.01    334.47 o
   0   1   5      677.41      472.62     40.72 o
   1   1   5     4049.80     4962.49     20.75 o
   2   1   5      190.06      212.52      5.35 o
   3   1   5      537.22      587.01      6.54 o
   4   1   5       90.94       92.13      4.35 o
   5   1   5        7.85       10.44      4.42 o
   6   1   5        4.26        5.85      5.30 o
   7   1   5        1.85        9.86      4.98 o
   8   1   5        5.25        4.39      5.32 o
  -8   2   5        4.41        9.08      6.79 o
  -7   2   5        1.05       10.08      6.37 o
  -6   2   5       26.43       24.42      4.58 o
  -5   2   5       94.75       95.97      4.74 o
  -4   2   5      412.04      423.08     12.26 o
  -3   2   5       59.88       62.55      5.55 o
  -2   2   5     1513.09     1649.91     83.20 o
  -1   2   5      658.07      639.58    102.91 o
   0   2   5     8552.03     6143.91    263.78 o
   1   2   5      655.93      685.44     25.90 o
   2   2   5     1513.54     1720.83     12.84 o
   3   2   5       60.21       68.45      4.81 o
   4   2   5      412.20      444.34      5.62 o
   5   2   5       94.36      100.01      4.61 o
   6   2   5       26.68       29.07      4.53 o
   7   2   5        1.05        7.20      5.09 o
   8   2   5        4.39        5.83      5.62 o
  -8   3   5        7.82        7.01      7.71 o
  -7   3   5        8.86       11.04      5.37 o
  -6   3   5       28.93       24.84      5.23 o
  -5   3   5       23.25       26.35      4.52 o
  -4   3   5       64.29       77.57      7.85 o
  -3   3   5      737.23      758.10     66.12 o
  -2   3   5       40.66       47.84      6.46 o
  -1   3   5     1979.92     1931.10    438.20 o
   0   3   5       96.98       90.02      9.12 o
   1   3   5     1978.89     2039.75    294.70 o
   2   3   5       40.50       46.44      5.15 o
   3   3   5      736.99      808.18      6.73 o
   4   3   5       64.13       69.91      4.61 o
   5   3   5       23.09       25.86      4.39 o
   6   3   5       28.84       23.00      4.77 o
   7   3   5        8.86       15.38      5.19 o
   8   3   5        7.80        6.64      5.83 o
  -7   4   5       11.50       11.71      5.77 o
  -6   4   5        6.30        1.42      4.63 o
  -5   4   5      128.38      124.09      6.34 o
  -4   4   5       26.42       28.40      6.30 o
  -3   4   5      239.22      234.81     32.99 o
  -2   4   5       39.03       33.61      8.32 o
  -1   4   5     1383.36     1139.27    145.71 o
   0   4   5        1.19       17.86      8.55 o
   1   4   5     1383.18     1284.69    193.13 o
   2   4   5       40.16       40.72      6.62 o
   3   4   5      238.85      245.02      5.59 o
   4   4   5       27.00       30.32      4.67 o
   5   4   5      128.23      133.10      5.20 o
   6   4   5        6.39        7.62      5.08 o
   7   4   5       11.47       14.73      5.26 o
  -7   5   5       27.32       25.52      5.53 o
  -6   5   5        8.10        4.73      5.73 o
  -5   5   5       78.26       77.77     14.27 o
  -4   5   5       32.27       33.18      6.03 o
  -3   5   5      359.40      401.46     67.30 o
  -2   5   5      124.80      142.78     23.35 o
  -1   5   5      775.67      607.86     67.86 o
   0   5   5        1.16        8.62      7.58 o
   1   5   5      774.63      757.19     11.68 o
   2   5   5      125.03      142.45     23.21 o
   3   5   5      360.04      406.94     53.53 o
   4   5   5       32.54       33.54      4.84 o
   5   5   5       78.14       84.59      5.27 o
   6   5   5        8.07       12.79      5.32 o
   7   5   5       27.25       24.05      5.34 o
  -7   6   5       23.04       16.16      6.50 o
  -6   6   5       13.70       17.91      5.82 o
  -5   6   5        4.19        3.95      6.29 o
  -4   6   5      173.86      169.88     27.74 o
  -3   6   5       66.99       74.98      7.61 o
  -2   6   5      244.71      236.00     51.77 o
  -1   6   5      100.43       80.95      6.08 o
   0   6   5       18.91       10.67      7.54 o
   1   6   5      100.23      106.80     10.95 o
   2   6   5      244.86      239.48     37.44 o
   3   6   5       67.13       71.22      7.61 o
   4   6   5      173.70      170.23     11.14 o
   5   6   5        4.16        6.83      5.51 o
   6   6   5       13.77       13.14      5.42 o
   7   6   5       23.05       21.15      5.80 o
  -6   7   5       12.97       17.34      7.13 o
  -5   7   5       46.85       42.36      6.82 o
  -4   7   5       54.88       57.35     13.04 o
  -3   7   5      214.98      227.16     50.41 o
  -2   7   5       43.72       34.21      8.45 o
  -1   7   5      349.68      304.51     46.66 o
   0   7   5        7.09        9.74      8.31 o
   1   7   5      350.08      313.98     45.77 o
   2   7   5       44.16       29.97      7.34 o
   3   7   5      214.72      244.62     53.82 o
   4   7   5       55.13       65.54      7.36 o
   5   7   5       46.50       44.84      5.87 o
   6   7   5       12.99       14.17      5.83 o
  -6   8   5        1.93        5.28      7.13 o
  -5   8   5        5.18        6.88      7.01 o
  -4   8   5        2.46        1.96      7.22 o
  -3   8   5       48.43       43.90      6.76 o
  -2   8   5       69.22       65.63     11.26 o
  -1   8   5       57.93       57.00      9.95 o
   0   8   5        4.68        9.76      7.12 o
   1   8   5       58.37       66.41      7.22 o
   2   8   5       69.80       72.85      8.83 o
   3   8   5       48.41       53.34      8.32 o
   4   8   5        2.38        7.37      6.95 o
   5   8   5        5.17       14.37      5.81 o
   6   8   5        1.93        5.95      6.23 o
  -5   9   5       13.44       13.21      7.64 o
  -4   9   5       11.73       14.14      7.75 o
  -3   9   5       22.32       29.41      6.03 o
  -2   9   5        9.91       12.73      6.75 o
  -1   9   5       78.73       80.26     11.62 o
   0   9   5        9.24       12.23      6.87 o
   1   9   5       78.48       91.63     15.12 o
   2   9   5       10.01        9.99     14.53 o
   3   9   5       22.44       24.59      7.74 o
   4   9   5       11.76       12.69      7.29 o
   5   9   5       13.50       11.50      6.22 o
  -4  10   5       15.08       10.22      6.27 o
  -3  10   5        5.14       10.91      6.18 o
  -2  10   5       63.82       69.28     18.34 o
  -1  10   5        0.84        8.55      7.19 o
   0  10   5      112.72      130.11     13.39 o
   1  10   5        0.83        3.43      7.93 o
   2  10   5       63.70       71.24     12.16 o
   3  10   5        5.11       16.44      8.96 o
   4  10   5       15.16       22.68      8.54 o
  -2  11   5       35.62       41.65      7.72 o
  -1  11   5       10.39       13.95      8.33 o
   0  11   5        6.80        9.42      8.18 o
   1  11   5       10.31        5.34      7.80 o
   2  11   5       35.53       40.66      9.17 o
   0   0   6    17307.84    15699.18   3321.97 o
   1   0   6        8.84       11.61      6.81 o
   2   0   6     3102.94     3524.77     12.95 o
   3   0   6      113.25      144.23      4.70 o
   4   0   6     1486.14     1596.19      7.87 o
   5   0   6       20.47       20.61      4.36 o
   6   0   6       45.78       46.07      4.90 o
   7   0   6        8.01        0.60      4.98 o
   8   0   6       27.28       23.48      6.64 o
  -8   1   6        5.46       10.02      8.52 o
  -7   1   6       57.83       56.86      6.99 o
  -6   1   6        8.99       12.59      6.38 o
  -5   1   6      263.05      263.18      9.92 o
  -4   1   6       25.13       26.11      4.26 o
  -3   1   6      989.61     1038.98     15.24 o
  -2   1   6      209.01      239.88      9.29 o
  -1   1   6     3165.96     3235.75    211.96 o
   0   1   6     2858.33     2166.34    235.37 o
   1   1   6     3167.74     3683.76     17.79 o
   2   1   6      208.52      244.41      5.48 o
   3   1   6      988.46     1070.94      9.68 o
   4   1   6       25.27       22.51      4.54 o
   5   1   6      262.01      264.90      6.27 o
   6   1   6        8.96       12.74      4.63 o
   7   1   6       57.71       67.10      5.96 o
   8   1   6        5.49       12.46      5.92 o
  -8   2   6       20.47       20.64      7.19 o
  -7   2   6       96.12       86.79     12.64 o
  -6   2   6      225.11      209.46      6.52 o
  -5   2   6      228.18      225.26      8.46 o
  -4   2   6      383.89      403.72      8.11 o
  -3   2   6     1016.44     1104.57     15.41 o
  -2   2   6     1410.38     1524.89     91.29 o
  -1   2   6       66.04       56.24     11.74 o
   0   2   6     1554.14     1104.64     76.52 o
   1   2   6       64.66       59.75      6.64 o
   2   2   6     1411.71     1643.35     21.09 o
   3   2   6     1014.65     1166.54      7.28 o
   4   2   6      384.09      439.03      5.68 o
   5   2   6      227.90      240.57      5.03 o
   6   2   6      224.79      229.09      5.59 o
   7   2   6       96.01       87.61      5.54 o
   8   2   6       20.42       19.83      6.14 o
  -7   3   6        1.68        5.45      6.21 o
  -6   3   6       91.43       73.30      5.18 o
  -5   3   6       54.93       55.42      4.85 o
  -4   3   6      459.60      467.89     20.41 o
  -3   3   6       89.23       99.94      6.60 o
  -2   3   6     1459.45     1405.55    198.09 o
  -1   3   6      435.29      389.36     93.82 o
   0   3   6     1121.35      811.88     54.03 o
   1   3   6      437.27      402.84     69.17 o
   2   3   6     1455.86     1533.93     21.85 o
   3   3   6       89.23      113.22      5.15 o
   4   3   6      458.27      471.50      8.76 o
   5   3   6       55.35       53.32      5.23 o
   6   3   6       90.81       83.61      7.75 o
   7   3   6        1.69        4.33      5.71 o
  -7   4   6       35.05       33.95      5.70 o
  -6   4   6       89.01       84.60      5.09 o
  -5   4   6      104.97       96.32      6.37 o
  -4   4   6      648.97      672.63     64.57 o
  -3   4   6      997.49     1006.35    130.02 o
  -2   4   6      309.73      345.85     59.94 o
  -1   4   6     1552.06     1261.38    182.51 o
   0   4   6     2393.49     2008.62    111.40 o
   1   4   6     1553.27     1554.26     15.60 o
   2   4   6      308.11      342.96     42.36 o
   3   4   6      998.92     1107.28     36.90 o
   4   4   6      647.12      727.08      6.72 o
   5   4   6      105.09      114.23      6.42 o
   6   4   6       88.60       94.44      8.18 o
   7   4   6       35.08       40.36      5.74 o
  -7   5   6       30.58       22.81      6.14 o
  -6   5   6        0.71        3.21      5.34 o
  -5   5   6      261.07      252.46     19.36 o
  -4   5   6      104.25      102.48      6.80 o
  -3   5   6      127.31      116.12     13.24 o
  -2   5   6      104.60      112.91     29.22 o
  -1   5   6      659.91      491.82     68.31 o
   0   5   6      393.25      307.15      8.31 o
   1   5   6      657.44      582.32     10.95 o
   2   5   6      104.63      105.16     23.10 o
   3   5   6      127.90      135.44     20.96 o
   4   5   6      104.11      121.89      5.64 o
   5   5   6      260.08      248.46      7.36 o
   6   5   6        0.70        6.94      5.54 o
   7   5   6       30.69       28.41      5.78 o
  -7   6   6       13.24       12.05      5.92 o
  -6   6   6      205.08      193.03     22.47 o
  -5   6   6        1.63        1.59      6.52 o
  -4   6   6      613.63      631.11    129.96 o
  -3   6   6        2.87        7.77      6.84 o
  -2   6   6     1235.09     1210.60    290.38 o
  -1   6   6       19.60       15.59      6.01 o
   0   6   6     2131.12     1676.33     84.46 o
   1   6   6       19.41       10.46      9.44 o
   2   6   6     1238.11     1306.63    297.86 o
   3   6   6        2.82       11.54      6.82 o
   4   6   6      614.35      681.99     59.41 o
   5   6   6        1.61        1.19      5.34 o
   6   6   6      205.03      218.41     10.42 o
   7   6   6       13.24       23.90      6.47 o
  -6   7   6       24.91       21.33      7.67 o
  -5   7   6      211.79      202.01     35.98 o
  -4   7   6       14.88       11.41      9.34 o
  -3   7   6      531.02      505.92    103.72 o
  -2   7   6      430.24      386.19     61.64 o
  -1   7   6      766.22      627.83    114.43 o
   0   7   6      154.84      128.87     11.37 o
   1   7   6      767.13      669.44    112.06 o
   2   7   6      430.06      429.43     86.23 o
   3   7   6      531.50      552.55    123.54 o
   4   7   6       14.77       21.26      6.83 o
   5   7   6      211.82      226.81     21.61 o
   6   7   6       24.89       25.98      5.94 o
  -5   8   6       20.91       16.54     11.58 o
  -4   8   6        9.65        9.28      6.90 o
  -3   8   6       63.27       74.28     13.56 o
  -2   8   6      314.98      303.37     57.49 o
  -1   8   6      132.10      119.70     17.48 o
   0   8   6      287.69      228.73      7.72 o
   1   8   6      133.14      122.96     26.02 o
   2   8   6      314.82      393.40     11.12 o
   3   8   6       63.29       71.63     15.93 o
   4   8   6        9.46       14.76     10.69 o
   5   8   6       21.06       21.90      5.49 o
  -5   9   6       61.94       58.22      8.77 o
  -4   9   6       30.27       46.88      7.73 o
  -3   9   6      154.89      133.77     22.05 o
  -2   9   6      121.04      130.74     16.31 o
  -1   9   6      160.13      148.74     13.85 o
   0   9   6       86.16       87.89      7.59 o
   1   9   6      160.28      153.86     31.23 o
   2   9   6      121.34      164.89     35.60 o
   3   9   6      155.11      172.11     10.75 o
   4   9   6       30.35       32.80      7.52 o
   5   9   6       62.02       64.54      6.66 o
  -4  10   6       20.49       24.31      6.62 o
  -3  10   6       47.69       55.87      8.11 o
  -2  10   6      109.68      124.91     23.83 o
  -1  10   6      139.14      150.00     12.89 o
   0  10   6       70.54       74.99      7.43 o
   1  10   6      139.29      149.25     20.23 o
   2  10   6      109.79      125.32     32.73 o
   3  10   6       47.86       51.15     13.25 o
   4  10   6       20.44       17.38      7.91 o
  -2  11   6       31.77       45.29     15.01 o
  -1  11   6      368.66      394.14     40.65 o
   0  11   6       53.05       51.94      7.63 o
   1  11   6      368.74      403.31     60.49 o
   2  11   6       31.76       37.96      9.64 o
   1   0   7       43.73       50.39      7.52 o
   2   0   7       18.55       21.51      4.98 o
   3   0   7      279.41      341.43      5.56 o
   4   0   7        0.18        4.50      4.32 o
   5   0   7       64.13       75.90      5.49 o
   6   0   7       77.39       77.11      4.84 o
   7   0   7       19.09       18.95      5.14 o
   8   0   7        3.58       11.89      6.74 o
  -8   1   7        0.86        0.01      7.72 o
  -7   1   7        6.07        9.78      6.00 o
  -6   1   7       61.58       59.12      5.67 o
  -5   1   7       17.62       21.35      4.34 o
  -4   1   7        4.72        8.66      4.15 o
  -3   1   7      324.03      363.44     10.37 o
  -2   1   7       49.54       57.91      6.46 o
  -1   1   7      889.18      977.83     98.07 o
   0   1   7      855.52      723.86     78.61 o
   1   1   7      889.60     1087.31     13.71 o
   2   1   7       48.70       51.80      5.13 o
   3   1   7      324.48      369.05      5.64 o
   4   1   7        4.96        8.79      5.67 o
   5   1   7       17.68       18.04      4.66 o
   6   1   7       61.40       60.46      5.01 o
   7   1   7        6.03       11.54      4.88 o
   8   1   7        0.87        5.89      5.76 o
  -8   2   7        4.47        6.54      6.93 o
  -7   2   7       57.86       48.71      6.24 o
  -6   2   7       31.86       37.37      5.81 o
  -5   2   7      172.94      175.71      6.36 o
  -4   2   7       72.17       72.59      4.92 o
  -3   2   7     1070.98     1180.45     47.59 o
  -2   2   7       72.54       81.10      6.77 o
  -1   2   7     1927.47     1742.88    476.20 o
   0   2   7     2837.30     2288.13    360.26 o
   1   2   7     1924.87     2062.17    140.06 o
   2   2   7       72.14      127.77     24.41 o
   3   2   7     1073.04     1269.52     17.13 o
   4   2   7       71.64       76.21      4.77 o
   5   2   7      172.91      191.74      5.40 o
   6   2   7       31.82       38.56      5.41 o
   7   2   7       57.90       50.78      5.58 o
   8   2   7        4.47        5.52      5.61 o
  -7   3   7        2.61        8.20      6.33 o
  -6   3   7       18.13       18.93      5.15 o
  -5   3   7      128.08      109.04      5.08 o
  -4   3   7       67.82       57.31      7.44 o
  -3   3   7       72.47       69.00      6.44 o
  -2   3   7      266.24      280.26     32.84 o
  -1   3   7      420.76      367.14     60.36 o
   0   3   7     2088.82     1820.88    128.78 o
   1   3   7      419.95      435.89     88.41 o
   2   3   7      266.91      310.22      6.01 o
   3   3   7       72.31       75.21      5.28 o
   4   3   7       68.04       75.25      6.76 o
   5   3   7      128.18      118.65      5.16 o
   6   3   7       18.14       19.49      5.11 o
   7   3   7        2.66        5.30      5.61 o
  -7   4   7       37.40       28.20      5.73 o
  -6   4   7       36.21       32.92      5.26 o
  -5   4   7      356.72      320.97     23.28 o
  -4   4   7       75.30       71.64     10.40 o
  -3   4   7     1521.47     1536.62    189.12 o
  -2   4   7       25.53       28.11      7.12 o
  -1   4   7     2518.65     1970.62    323.90 o
   0   4   7       21.93       27.73      8.68 o
   1   4   7     2523.53     2493.65     17.15 o
   2   4   7       25.54       30.06      7.71 o
   3   4   7     1520.57     1654.92     46.38 o
   4   4   7       75.41       81.34      5.27 o
   5   4   7      356.99      353.46      9.08 o
   6   4   7       36.27       31.64      5.67 o
   7   4   7       37.45       33.22      7.43 o
  -7   5   7        0.91        2.77      5.93 o
  -6   5   7       11.68       11.91      5.19 o
  -5   5   7       36.70       37.96      6.32 o
  -4   5   7      537.16      527.14     80.82 o
  -3   5   7      205.72      189.36     27.16 o
  -2   5   7      217.97      194.67     45.55 o
  -1   5   7       56.11       54.04      5.99 o
   0   5   7      427.40      321.40     21.21 o
   1   5   7       55.89       68.78     10.81 o
   2   5   7      217.06      191.29     30.21 o
   3   5   7      205.37      198.27     14.54 o
   4   5   7      535.77      582.90     24.06 o
   5   5   7       36.64       36.29      4.97 o
   6   5   7       11.55       15.44      5.46 o
   7   5   7        0.91        2.62      5.73 o
  -6   6   7        8.41        9.31      5.43 o
  -5   6   7       41.72       43.24      6.99 o
  -4   6   7       15.05       15.13      6.33 o
  -3   6   7      155.69      153.52     36.58 o
  -2   6   7      212.19      199.61     35.64 o
  -1   6   7       39.97       36.94      6.14 o
   0   6   7       19.89        8.11      7.71 o
   1   6   7       39.81       43.82      9.78 o
   2   6   7      212.17      226.19     48.93 o
   3   6   7      155.70      169.56     29.51 o
   4   6   7       15.03       22.19      5.42 o
   5   6   7       41.65       51.03      5.54 o
   6   6   7        8.44       11.69      5.42 o
  -6   7   7      133.27      122.74     29.58 o
  -5   7   7       42.66       45.46      6.80 o
  -4   7   7      535.23      546.22    126.16 o
  -3   7   7      128.21      128.78     23.98 o
  -2   7   7      601.13      561.75    116.57 o
  -1   7   7       92.96       82.64     18.70 o
   0   7   7     1477.15     1267.97     35.49 o
   1   7   7       92.81       91.60     16.69 o
   2   7   7      600.92      683.54     11.18 o
   3   7   7      127.92      123.01     19.96 o
   4   7   7      535.55      583.64     51.88 o
   5   7   7       42.61       39.69      6.09 o
   6   7   7      133.33      128.47      8.60 o
  -5   8   7        2.29       -3.66      7.23 o
  -4   8   7        7.15        9.82      9.33 o
  -3   8   7        4.18        1.32      5.63 o
  -2   8   7      123.40      104.55     21.63 o
  -1   8   7       10.35       19.00      7.40 o
   0   8   7      107.22      104.59      7.32 o
   1   8   7       10.36        4.92      7.06 o
   2   8   7      123.37      120.86      9.25 o
   3   8   7        4.19       -1.29      7.12 o
   4   8   7        7.22        6.26      7.97 o
   5   8   7        2.30        8.25      5.88 o
  -5   9   7        8.08       10.36      8.08 o
  -4   9   7       54.64       53.85     15.76 o
  -3   9   7        4.54        6.73      5.88 o
  -2   9   7       28.35       34.15      7.46 o
  -1   9   7       31.94       29.56      7.56 o
   0   9   7       30.50       29.52     10.09 o
   1   9   7       31.82       28.28      7.32 o
   2   9   7       28.20       22.46     10.36 o
   3   9   7        4.51       13.10     10.05 o
   4   9   7       54.53       74.49     22.86 o
   5   9   7        8.13        2.56      6.66 o
  -4  10   7       12.69       17.70      6.98 o
  -3  10   7       52.18       63.00      9.92 o
  -2  10   7       17.44       16.30      8.35 o
  -1  10   7       87.63      114.41     19.27 o
   0  10   7       18.46       22.83     13.41 o
   1  10   7       87.98      101.38     11.32 o
   2  10   7       17.43       17.38      8.09 o
   3  10   7       52.21       68.25      8.30 o
   4  10   7       12.68       23.83      9.98 o
  -2  11   7       68.29       81.11      8.48 o
  -1  11   7        2.05        5.25      7.78 o
   0  11   7      110.44      128.27      8.87 o
   1  11   7        2.07        5.77      8.15 o
   2  11   7       68.38       78.74     14.78 o
   0   0   8     1567.46     1359.29    366.41 o
   1   0   8     2532.58     2836.75    235.40 o
   2   0   8     2606.43     2946.18     41.23 o
   3   0   8      536.12      574.99      6.34 o
   4   0   8      195.76      199.08      5.07 o
   5   0   8      237.93      265.43      5.14 o
   6   0   8       33.04       37.20      4.61 o
   7   0   8       47.09       44.70      5.44 o
   8   0   8        3.01        9.91      7.82 o
  -8   1   8       25.65       25.48      7.36 o
  -7   1   8       69.45       65.78      6.70 o
  -6   1   8      159.02      162.33      6.95 o
  -5   1   8      280.12      297.07      5.43 o
  -4   1   8      320.71      306.78      5.20 o
  -3   1   8     1606.68     1739.13     25.90 o
  -2   1   8      596.57      599.11     34.95 o
  -1   1   8     1298.08     1313.74    170.09 o
   0   1   8     2213.46     1873.85    301.44 o
   1   1   8     1296.75     1482.70     35.29 o
   2   1   8      598.58      651.18      7.01 o
   3   1   8     1602.30     1779.73     28.54 o
   4   1   8      321.59      322.20      5.46 o
   5   1   8      279.93      307.24      6.41 o
   6   1   8      159.56      164.44      5.72 o
   7   1   8       69.27       64.96      5.27 o
   8   1   8       25.68       20.91      6.88 o
  -7   2   8       18.62       33.90      7.30 o
  -6   2   8      278.56      274.51      8.15 o
  -5   2   8       14.19       17.90      9.44 o
  -4   2   8      330.99      354.80      7.24 o
  -3   2   8       21.66       27.30      8.63 o
  -2   2   8      678.77      627.93     11.19 o
  -1   2   8      136.86      102.47     10.80 o
   0   2   8      358.29      306.45     29.89 o
   1   2   8      136.63      152.27      7.59 o
   2   2   8      678.57      765.34      7.92 o
   3   2   8       21.59       25.71      4.79 o
   4   2   8      331.44      377.39      5.67 o
   5   2   8       14.07       25.58      4.84 o
   6   2   8      278.79      272.99      5.78 o
   7   2   8       18.64       25.22      5.38 o
  -7   3   8        2.31       10.59      6.76 o
  -6   3   8        3.59        7.22      6.37 o
  -5   3   8       82.39       90.98      5.05 o
  -4   3   8       14.90       10.54      6.19 o
  -3   3   8       26.36       24.17      6.38 o
  -2   3   8       28.74       32.78      6.57 o
  -1   3   8      856.87      743.10    151.70 o
   0   3   8       22.88       12.97      9.33 o
   1   3   8      856.81     1060.47     40.64 o
   2   3   8       28.79       35.55      5.57 o
   3   3   8       26.50       27.82      5.31 o
   4   3   8       14.84       15.90      5.02 o
   5   3   8       82.41       93.50      4.94 o
   6   3   8        3.63       14.83      7.86 o
   7   3   8        2.37       11.74      5.61 o
  -7   4   8       13.31       12.81      7.11 o
  -6   4   8        8.03       10.26      5.04 o
  -5   4   8       94.45       94.10      6.67 o
  -4   4   8      159.25      161.13     18.21 o
  -3   4   8      195.45      202.29     26.03 o
  -2   4   8      622.36      634.42    133.72 o
  -1   4   8      235.79      182.09     29.36 o
   0   4   8      356.27      304.88     18.21 o
   1   4   8      236.59      226.91      9.56 o
   2   4   8      621.65      704.57     64.97 o
   3   4   8      196.30      215.07      8.94 o
   4   4   8      159.01      178.56      5.48 o
   5   4   8       95.01       94.77      5.05 o
   6   4   8        8.04       11.58      5.23 o
   7   4   8       13.37       18.40      5.62 o
  -7   5   8       17.37       12.60      6.30 o
  -6   5   8       32.98       30.58      5.56 o
  -5   5   8       13.30       13.57      6.22 o
  -4   5   8      237.26      219.19     42.08 o
  -3   5   8      229.00      202.64     42.26 o
  -2   5   8      244.55      227.73     52.32 o
  -1   5   8      115.53      101.80     15.40 o
   0   5   8      236.02      204.77     16.48 o
   1   5   8      116.97      117.73      9.39 o
   2   5   8      244.02      243.09     44.44 o
   3   5   8      227.71      216.53     18.41 o
   4   5   8      238.45      252.68     16.18 o
   5   5   8       13.67       19.60      5.50 o
   6   5   8       32.95       36.23      5.56 o
   7   5   8       17.32        6.52      6.03 o
  -6   6   8      247.60      221.48     25.00 o
  -5   6   8      233.54      227.62     41.61 o
  -4   6   8      577.85      586.06    118.45 o
  -3   6   8      701.67      712.81    182.61 o
  -2   6   8     3180.67     2746.38    500.69 o
  -1   6   8     1210.43      986.81    140.21 o
   0   6   8     2269.07     1805.45     45.10 o
   1   6   8     1208.77     1100.26    199.76 o
   2   6   8     3180.99     3360.10    752.58 o
   3   6   8      700.35      791.85     89.01 o
   4   6   8      577.65      642.82     55.25 o
   5   6   8      233.78      248.30     16.48 o
   6   6   8      247.84      241.55      9.31 o
  -6   7   8       15.35       21.38      7.88 o
  -5   7   8      132.02      132.35     20.64 o
  -4   7   8       66.05       63.16      7.47 o
  -3   7   8      492.91      525.59    122.81 o
  -2   7   8      223.22      205.57     35.27 o
  -1   7   8     1149.86     1045.98    170.87 o
   0   7   8      220.26      170.47      8.15 o
   1   7   8     1149.46     1036.60    183.78 o
   2   7   8      222.19      275.79     10.08 o
   3   7   8      492.75      536.25    130.68 o
   4   7   8       65.79       70.47     10.36 o
   5   7   8      131.95      148.80      8.23 o
   6   7   8       15.20       21.64      6.12 o
  -5   8   8       15.76       16.73      7.18 o
  -4   8   8       43.18       44.63     12.77 o
  -3   8   8       29.55       33.93      5.80 o
  -2   8   8       24.73       33.11      5.80 o
  -1   8   8       15.62       11.34      7.39 o
   0   8   8       95.83       87.87      7.45 o
   1   8   8       15.58       16.75      7.22 o
   2   8   8       24.63       31.92      8.90 o
   3   8   8       29.66       37.43      7.67 o
   4   8   8       43.04       54.38     10.14 o
   5   8   8       15.86       12.34      6.38 o
  -4   9   8       11.11       16.09      6.15 o
  -3   9   8       24.11       16.32     11.25 o
  -2   9   8       15.69       10.75      7.39 o
  -1   9   8       31.31       34.37      8.12 o
   0   9   8        2.35        9.58      7.13 o
   1   9   8       31.45       38.09      7.71 o
   2   9   8       15.60        9.54      7.19 o
   3   9   8       24.20       27.43      9.30 o
   4   9   8       11.04       12.16      6.09 o
  -3  10   8       96.69       94.86     14.08 o
  -2  10   8       57.49       69.57     24.15 o
  -1  10   8      139.14      138.80     15.61 o
   0  10   8      135.01      137.15      7.89 o
   1  10   8      139.04      154.50     37.44 o
   2  10   8       57.56       81.60     23.34 o
   3  10   8       96.62      108.43     31.06 o
  -2  11   8       62.21       70.27     18.78 o
  -1  11   8      250.28      352.17     77.29 o
   0  11   8       48.12       58.59     13.79 o
   1  11   8      250.24      332.07     27.20 o
   2  11   8       62.19       88.00     25.65 o
   1   0   9       29.54       29.31      6.75 o
   2   0   9      489.56      540.31     27.02 o
   3   0   9      151.09      174.58      5.33 o
   4   0   9      219.18      234.74      6.07 o
   5   0   9       18.40       20.69      4.83 o
   6   0   9       79.09       74.87      5.98 o
   7   0   9        0.18        1.50      7.15 o
  -7   1   9        3.98        0.11      6.52 o
  -6   1   9       76.14       74.43      6.35 o
  -5   1   9        6.17        2.57      4.87 o
  -4   1   9      124.11      137.98      5.36 o
  -3   1   9      128.20      131.48      6.62 o
  -2   1   9     1740.63     1935.84    136.63 o
  -1   1   9      416.04      409.09     63.93 o
   0   1   9     1422.14     1356.27    223.35 o
   1   1   9      416.83      493.25     41.94 o
   2   1   9     1740.80     2093.71     53.74 o
   3   1   9      128.94      139.85      5.17 o
   4   1   9      124.10      141.26      5.34 o
   5   1   9        6.17       11.26      4.62 o
   6   1   9       76.11       62.69      5.34 o
   7   1   9        4.04        6.96      5.52 o
  -7   2   9       11.88       10.42      6.34 o
  -6   2   9       43.81       41.11      5.95 o
  -5   2   9       74.77       76.99      5.69 o
  -4   2   9      188.21      195.85      9.74 o
  -3   2   9      567.18      616.26     11.34 o
  -2   2   9     1962.77     1864.08     16.21 o
  -1   2   9     1623.47     1157.47     47.88 o
   0   2   9      656.56      548.69     13.48 o
   1   2   9     1623.91     1881.19     39.66 o
   2   2   9     1963.36     2396.28     45.23 o
   3   2   9      568.11      675.08     15.50 o
   4   2   9      187.88      196.53      5.32 o
   5   2   9       75.06       80.75      4.80 o
   6   2   9       43.85       42.36      5.22 o
   7   2   9       11.95       15.17      5.62 o
  -7   3   9        2.45        2.43      6.78 o
  -6   3   9        6.96       10.13      5.93 o
  -5   3   9       12.31       11.60      6.01 o
  -4   3   9       36.76       31.80      6.01 o
  -3   3   9       10.01       13.78      6.33 o
  -2   3   9       94.40      108.24     19.39 o
  -1   3   9      383.48      273.98      8.48 o
   0   3   9       90.43       97.62     10.95 o
   1   3   9      383.13      433.12     13.57 o
   2   3   9       94.70      115.81      5.74 o
   3   3   9        9.94       14.58      5.22 o
   4   3   9       36.85       36.17      5.03 o
   5   3   9       12.24       20.36      5.40 o
   6   3   9        6.98       10.32      5.30 o
   7   3   9        2.42        6.09      5.35 o
  -7   4   9       12.74        8.63      7.68 o
  -6   4   9       24.89       27.24      5.69 o
  -5   4   9       25.88       23.20      6.00 o
  -4   4   9      103.29      109.36      6.99 o
  -3   4   9      147.15      155.20     23.31 o
  -2   4   9     1118.71     1058.88    209.93 o
  -1   4   9      505.19      451.76     81.74 o
   0   4   9     2280.26     1837.54     77.44 o
   1   4   9      505.45      591.29     31.75 o
   2   4   9     1117.79     1238.43    130.94 o
   3   4   9      147.09      176.81     10.00 o
   4   4   9      103.08      108.45      6.47 o
   5   4   9       25.86       30.91      5.37 o
   6   4   9       24.81       20.78      5.46 o
   7   4   9       12.72       11.65      5.85 o
  -7   5   9        8.55       14.93      7.42 o
  -6   5   9       18.40       19.37      5.33 o
  -5   5   9       39.05       38.86      6.83 o
  -4   5   9       35.05       31.53      8.42 o
  -3   5   9      183.14      168.64     39.94 o
  -2   5   9       49.18       42.64      5.76 o
  -1   5   9      588.29      470.57     78.11 o
   0   5   9      277.87      213.79      8.51 o
   1   5   9      588.33      571.28     11.06 o
   2   5   9       49.28       57.40      5.78 o
   3   5   9      184.29      194.40     15.80 o
   4   5   9       35.23       47.02      7.47 o
   5   5   9       39.33       39.16      5.26 o
   6   5   9       18.41       16.93      5.51 o
   7   5   9        8.62       11.33      6.45 o
  -6   6   9        6.47       10.14      7.08 o
  -5   6   9      154.06      148.95     19.12 o
  -4   6   9       15.97       13.12      6.81 o
  -3   6   9      151.82      151.49     27.32 o
  -2   6   9        0.27        7.70      5.80 o
  -1   6   9      330.36      249.25     36.49 o
   0   6   9       97.59       86.92      7.61 o
   1   6   9      330.55      284.92     57.13 o
   2   6   9        0.26       -0.07      8.76 o
   3   6   9      152.11      158.73     16.87 o
   4   6   9       15.85       22.50      5.74 o
   5   6   9      154.23      165.95     11.86 o
   6   6   9        6.49       11.14      5.61 o
  -6   7   9       95.18       93.78     20.08 o
  -5   7   9       77.24       69.88     16.17 o
  -4   7   9      200.82      197.96     32.95 o
  -3   7   9      157.46      154.35     46.51 o
  -2   7   9      502.48      476.64     95.02 o
  -1   7   9      424.65      394.39     69.70 o
   0   7   9      167.83      156.98     18.52 o
   1   7   9      424.35      395.46     71.17 o
   2   7   9      502.83      654.19     11.02 o
   3   7   9      157.54      165.94     21.08 o
   4   7   9      201.34      232.11     27.08 o
   5   7   9       77.26       82.30      8.24 o
   6   7   9       95.37       94.32      8.27 o
  -5   8   9       14.24       12.09      7.89 o
  -4   8   9        7.22        8.25     12.97 o
  -3   8   9       43.41       36.51      5.82 o
  -2   8   9       31.62       30.36      6.08 o
  -1   8   9      202.57      173.57     39.39 o
   0   8   9       21.68       33.57      7.92 o
   1   8   9      202.38      176.82     38.00 o
   2   8   9       31.40       26.89      9.17 o
   3   8   9       43.20       37.36     10.66 o
   4   8   9        7.17       15.66      5.90 o
   5   8   9       14.14       19.92      6.36 o
  -4   9   9        2.17        7.83      6.25 o
  -3   9   9        9.66        9.89      6.43 o
  -2   9   9        1.24       -2.18      7.84 o
  -1   9   9       12.17       10.38      7.97 o
   0   9   9        2.20        2.88      7.45 o
   1   9   9       12.29        8.16      8.35 o
   2   9   9        1.24        4.42      8.11 o
   3   9   9        9.76       17.72      9.44 o
   4   9   9        2.17        2.76      6.21 o
  -3  10   9       27.67       36.19      8.61 o
  -2  10   9       57.01       68.58     11.38 o
  -1  10   9       35.11       39.17      7.98 o
   0  10   9      118.38      125.21      7.79 o
   1  10   9       35.11       39.59      8.54 o
   2  10   9       57.04       63.66     14.37 o
   3  10   9       27.72       30.96     11.71 o
  -1  11   9       21.58       28.45     16.13 o
   0  11   9       53.64       51.82      8.42 o
   1  11   9       21.57       20.43      8.40 o
   0   0  10       92.71       98.21     14.09 o
   1   0  10     2206.84     2242.74    339.10 o
   2   0  10        0.71       -1.01      6.21 o
   3   0  10     1221.50     1336.44     32.32 o
   4   0  10        2.16        8.51      5.32 o
   5   0  10      270.38      247.65     11.19 o
   6   0  10       19.46       21.19      5.40 o
   7   0  10       45.04       44.85      6.03 o
  -7   1  10       15.09       16.95      7.35 o
  -6   1  10       67.74       63.56      9.78 o
  -5   1  10       12.37       40.04     14.75 o
  -4   1  10      396.81      428.22      9.92 o
  -3   1  10        2.93       12.95      5.81 o
  -2   1  10      397.00      404.50     29.57 o
  -1   1  10       15.86       18.97      6.41 o
   0   1  10     1108.63     1178.04    111.75 o
   1   1  10       15.76       15.98      6.35 o
   2   1  10      398.64      440.11     11.11 o
   3   1  10        2.99        6.78      4.85 o
   4   1  10      398.28      439.54     11.07 o
   5   1  10       12.35        9.14      5.33 o
   6   1  10       67.81       65.17      5.35 o
   7   1  10       15.13       15.73      5.46 o
  -7   2  10       26.10       23.29      6.60 o
  -6   2  10      108.59       92.32      6.42 o
  -5   2  10       67.73       66.88      8.97 o
  -4   2  10      746.64      761.84     11.63 o
  -3   2  10      103.70       96.53      9.66 o
  -2   2  10     1040.98      944.39     13.83 o
  -1   2  10      591.04      448.55     18.19 o
   0   2  10     5960.49     5538.68     28.76 o
   1   2  10      591.52      761.25     10.43 o
   2   2  10     1042.13     1263.87     29.81 o
   3   2  10      103.47      107.66      5.30 o
   4   2  10      746.50      836.32     18.63 o
   5   2  10       67.46       73.66      5.47 o
   6   2  10      108.84       99.42      5.49 o
   7   2  10       25.90       21.52      5.37 o
  -7   3  10        2.35        5.31      7.09 o
  -6   3  10        2.65       17.27      9.84 o
  -5   3  10       33.33       33.67      6.76 o
  -4   3  10       13.11        9.91      7.94 o
  -3   3  10       76.89       58.06     10.13 o
  -2   3  10       15.30       11.61     10.59 o
  -1   3  10     1249.63      731.96      9.55 o
   0   3  10      207.65      192.31     11.80 o
   1   3  10     1250.40     1266.58     60.03 o
   2   3  10       15.37       18.80      6.00 o
   3   3  10       78.17       79.49      5.56 o
   4   3  10       13.17       12.80      4.91 o
   5   3  10       33.57       39.35      5.02 o
   6   3  10        2.65        6.80      5.37 o
   7   3  10        2.40        3.28      6.01 o
  -7   4  10        7.90       11.94      7.26 o
  -6   4  10       73.35       69.20      6.80 o
  -5   4  10       62.38       53.87      8.93 o
  -4   4  10       85.89       87.35     10.84 o
  -3   4  10       50.71       47.85      6.64 o
  -2   4  10      299.31      283.46     74.40 o
  -1   4  10        4.55        1.55      6.80 o
   0   4  10      468.63      395.27     11.86 o
   1   4  10        4.58       10.17      7.42 o
   2   4  10      299.86      350.68     38.13 o
   3   4  10       51.24       56.85      5.28 o
   4   4  10       86.54      114.65      9.97 o
   5   4  10       62.11       63.24      5.14 o
   6   4  10       73.35       80.53      8.67 o
   7   4  10        7.96        7.16      5.97 o
  -6   5  10       64.80       62.34      6.09 o
  -5   5  10       43.57       37.26      7.32 o
  -4   5  10      149.32      163.26     28.24 o
  -3   5  10       85.63       81.55     20.12 o
  -2   5  10      123.26      108.41     17.21 o
  -1   5  10       77.84       61.47     10.90 o
   0   5  10      305.37      235.85      8.75 o
   1   5  10       77.86       80.77     10.54 o
   2   5  10      123.99      144.89      6.45 o
   3   5  10       85.79       91.95      5.82 o
   4   5  10      148.80      164.82     11.33 o
   5   5  10       43.75       40.61      5.69 o
   6   5  10       64.65       64.73      6.05 o
  -6   6  10       28.89       27.41      7.08 o
  -5   6  10      167.34      168.79     27.73 o
  -4   6  10      232.76      228.62     56.03 o
  -3   6  10      334.79      352.42     80.94 o
  -2   6  10       30.20       30.27      5.69 o
  -1   6  10      545.49      474.60     76.97 o
   0   6  10      294.09      284.83      9.52 o
   1   6  10      546.75      554.50    106.89 o
   2   6  10       30.20       36.40      8.69 o
   3   6  10      335.98      417.45     54.79 o
   4   6  10      232.93      275.81     28.48 o
   5   6  10      167.53      194.06     19.13 o
   6   6  10       28.89       29.15      6.04 o
  -6   7  10       58.90       50.45      8.13 o
  -5   7  10       90.34       82.68      8.16 o
  -4   7  10      181.19      175.97     32.73 o
  -3   7  10      257.44      213.29     43.11 o
  -2   7  10      130.83      120.81     23.17 o
  -1   7  10      381.25      338.32     47.85 o
   0   7  10      421.78      363.29      9.14 o
   1   7  10      380.62      347.25     77.73 o
   2   7  10      131.38      157.88      9.46 o
   3   7  10      257.24      266.44     30.87 o
   4   7  10      180.80      194.98     22.89 o
   5   7  10       90.24       95.55      7.68 o
   6   7  10       58.62       63.71     10.23 o
  -5   8  10       15.12       20.67      7.91 o
  -4   8  10        4.51        2.29      7.63 o
  -3   8  10       28.62       26.78      6.11 o
  -2   8  10       32.37       28.58     12.34 o
  -1   8  10       57.64       65.85      8.87 o
   0   8  10       34.02       30.85     12.67 o
   1   8  10       58.02       63.30     13.38 o
   2   8  10       32.19       35.09      7.22 o
   3   8  10       28.93       31.38      6.55 o
   4   8  10        4.59       10.41      6.07 o
   5   8  10       15.31       11.35      6.36 o
  -4   9  10        8.33       11.88      7.01 o
  -3   9  10      103.14      104.37     21.38 o
  -2   9  10       35.92       30.77      8.00 o
  -1   9  10      102.86      105.85     23.62 o
   0   9  10       42.19       45.71      7.52 o
   1   9  10      102.66       88.92     10.60 o
   2   9  10       35.79       38.31      9.75 o
   3   9  10      103.33      132.21      9.92 o
   4   9  10        8.24        9.90      7.07 o
  -3  10  10        9.38       12.95      6.63 o
  -2  10  10       33.69       37.04      8.13 o
  -1  10  10       15.92       13.31      8.12 o
   0  10  10       27.58       24.91      8.04 o
   1  10  10       15.91       15.49      7.69 o
   2  10  10       33.60       38.08     10.08 o
   3  10  10        9.38        7.72      8.32 o
   0  11  10       56.33       56.39      9.35 o
   1   0  11        1.13        1.88      6.50 o
   2   0  11       60.01       51.87      6.53 o
   3   0  11       24.87       32.93      5.23 o
   4   0  11      174.79      172.85      5.64 o
   5   0  11       45.01       41.60      5.11 o
   6   0  11        5.33        6.75      5.54 o
   7   0  11        0.16        6.03      6.10 o
  -7   1  11        5.21        1.37      6.82 o
  -6   1  11      118.67      114.18      6.58 o
  -5   1  11       18.59       17.03      5.03 o
  -4   1  11      334.83      378.95     19.97 o
  -3   1  11       77.03       83.02      6.48 o
  -2   1  11      705.34      750.59     74.02 o
  -1   1  11      111.37       95.54     17.30 o
   0   1  11     1163.67     1258.33     92.56 o
   1   1  11      111.64      123.45      7.37 o
   2   1  11      704.00      819.83     25.71 o
   3   1  11       77.40       85.84      5.04 o
   4   1  11      334.60      387.10     13.76 o
   5   1  11       18.73       20.19      5.38 o
   6   1  11      118.68      115.78      5.50 o
   7   1  11        5.22       11.98      5.90 o
  -7   2  11        0.20        1.91      6.92 o
  -6   2  11        4.14        5.71      7.23 o
  -5   2  11        3.83        6.24      6.47 o
  -4   2  11       17.54       23.97      9.57 o
  -3   2  11       51.33       39.28      8.43 o
  -2   2  11      100.54       85.24      9.46 o
  -1   2  11       93.95       57.46      8.46 o
   0   2  11      117.88      123.97     11.03 o
   1   2  11       92.80       95.42      8.04 o
   2   2  11      100.69      118.36      6.40 o
   3   2  11       50.96       55.93      5.56 o
   4   2  11       17.46       17.28      5.29 o
   5   2  11        3.72        5.98      4.91 o
   6   2  11        4.12       10.24      5.82 o
   7   2  11        0.20        1.61      5.90 o
  -7   3  11        7.07       11.89      7.46 o
  -6   3  11       29.07       21.38      6.62 o
  -5   3  11       30.71       31.56      5.86 o
  -4   3  11        4.08        7.74      9.78 o
  -3   3  11        9.43       11.27      9.57 o
  -2   3  11        6.03       21.45     10.79 o
  -1   3  11      628.61      442.90     12.52 o
   0   3  11      330.58      316.76     12.17 o
   1   3  11      627.94      752.01     23.36 o
   2   3  11        6.02        4.38      6.54 o
   3   3  11        9.45       11.72      5.45 o
   4   3  11        4.09        7.80      5.13 o
   5   3  11       30.67       34.16      5.69 o
   6   3  11       29.08       32.20      5.23 o
   7   3  11        7.05        9.60      5.92 o
  -7   4  11        0.35       -4.34      7.51 o
  -6   4  11        0.64       -0.68      6.67 o
  -5   4  11       21.16       19.62      9.91 o
  -4   4  11       48.09       39.88     10.26 o
  -3   4  11       62.64       67.57     10.87 o
  -2   4  11       54.30       50.89      8.71 o
  -1   4  11      126.42       93.19      7.57 o
   0   4  11        9.97       15.06      8.27 o
   1   4  11      124.84      144.91      8.06 o
   2   4  11       54.23       80.21      6.89 o
   3   4  11       63.42       72.13      5.87 o
   4   4  11       48.29       55.54      5.31 o
   5   4  11       21.01       19.39      5.45 o
   6   4  11        0.65       -0.21      5.52 o
   7   4  11        0.36        5.80      5.89 o
  -6   5  11       13.14       10.13      6.95 o
  -5   5  11       67.64       56.63     14.37 o
  -4   5  11      131.86      121.68     22.82 o
  -3   5  11      339.94      329.60     74.07 o
  -2   5  11       51.53       47.79      6.49 o
  -1   5  11        3.81       11.61      6.57 o
   0   5  11      617.90      562.50      9.77 o
   1   5  11        3.78        6.80      7.03 o
   2   5  11       51.30       52.64      6.69 o
   3   5  11      340.25      401.53     47.32 o
   4   5  11      132.19      141.63      7.42 o
   5   5  11       67.83       70.74      6.06 o
   6   5  11       13.13       13.96      5.62 o
  -6   6  11        4.35        9.68      8.25 o
  -5   6  11       99.64       90.49     14.95 o
  -4   6  11       89.59       78.87     21.72 o
  -3   6  11      422.12      407.29    102.42 o
  -2   6  11       28.04       28.00      6.16 o
  -1   6  11      544.98      450.26     74.72 o
   0   6  11        3.52        6.69      7.61 o
   1   6  11      544.93      515.67    118.12 o
   2   6  11       27.77       31.25      6.84 o
   3   6  11      421.98      481.22     61.71 o
   4   6  11       89.33       84.82     11.04 o
   5   6  11       99.48      102.58      7.61 o
   6   6  11        4.29        4.29      6.19 o
  -5   7  11       11.01       10.25      8.11 o
  -4   7  11       22.53       18.38      8.09 o
  -3   7  11       19.84       19.05      6.07 o
  -2   7  11       62.92       52.39      8.31 o
  -1   7  11       29.65       17.43     13.92 o
   0   7  11      145.89      119.30      8.31 o
   1   7  11       29.58       33.42     14.67 o
   2   7  11       63.43       74.88      9.99 o
   3   7  11       19.77       10.33      7.13 o
   4   7  11       22.53       24.12      6.08 o
   5   7  11       10.97       11.38      5.99 o
  -5   8  11       21.52       27.54      8.14 o
  -4   8  11        3.82        6.51      6.38 o
  -3   8  11      133.25      127.35     34.44 o
  -2   8  11       11.55       16.16      5.90 o
  -1   8  11      136.68      151.78     18.74 o
   0   8  11       10.21       14.40      7.06 o
   1   8  11      136.95      138.05     23.06 o
   2   8  11       11.56       11.55      7.39 o
   3   8  11      133.10      167.65      7.22 o
   4   8  11        3.81        8.79      6.28 o
   5   8  11       21.46       21.74      6.46 o
  -4   9  11        9.67        8.87      6.42 o
  -3   9  11        3.13        1.98      6.33 o
  -2   9  11       18.93       10.39     15.58 o
  -1   9  11       22.09       16.88      8.28 o
   0   9  11        1.89        0.52      7.49 o
   1   9  11       22.07       29.27      7.53 o
   2   9  11       18.94       13.22      7.57 o
   3   9  11        3.14        9.01      6.94 o
   4   9  11        9.70       16.39      8.23 o
  -2  10  11       12.74        0.97     11.92 o
  -1  10  11        7.89       10.05      7.77 o
   0  10  11       15.25       16.46      8.51 o
   1  10  11        7.80       12.57      7.92 o
   2  10  11       12.76       19.38      9.37 o
   0   0  12      458.67      526.63     16.33 o
   1   0  12      127.73      138.77     20.48 o
   2   0  12      435.24      476.34     55.67 o
   3   0  12       57.82       70.93      5.37 o
   4   0  12      355.32      387.57      6.20 o
   5   0  12        5.75        7.25      4.98 o
   6   0  12       76.99       64.59      5.80 o
   7   0  12        0.12        4.52      5.90 o
  -7   1  12        1.45        7.70      7.58 o
  -6   1  12       69.75       75.25      7.06 o
  -5   1  12        1.56        3.24      5.78 o
  -4   1  12       86.71       98.31      8.33 o
  -3   1  12       35.97       42.47      7.61 o
  -2   1  12      560.83      564.07     73.97 o
  -1   1  12      136.49      143.24     24.58 o
   0   1  12       39.63       22.62      9.66 o
   1   1  12      136.53      177.04      8.01 o
   2   1  12      560.76      643.94     21.02 o
   3   1  12       36.28       43.87      5.61 o
   4   1  12       86.62      103.96      5.60 o
   5   1  12        1.52        1.13      5.29 o
   6   1  12       69.80       78.26      5.91 o
   7   1  12        1.48        0.33      5.84 o
  -7   2  12       30.11       26.57      6.72 o
  -6   2  12       32.94       29.00      7.84 o
  -5   2  12       42.64       48.99      6.81 o
  -4   2  12      237.14      233.83     10.29 o
  -3   2  12      211.85      167.17     10.90 o
  -2   2  12      955.89      779.36     13.35 o
  -1   2  12        4.43       -1.38      8.17 o
   0   2  12     1156.28     1296.29     15.53 o
   1   2  12        4.43        1.75      7.76 o
   2   2  12      955.41     1126.79     19.80 o
   3   2  12      210.91      229.50      9.46 o
   4   2  12      237.22      268.16     10.66 o
   5   2  12       42.33       55.40      7.49 o
   6   2  12       32.70       33.45      5.52 o
   7   2  12       29.99       29.32      6.01 o
  -7   3  12        1.24        9.45      7.25 o
  -6   3  12       86.29       84.26      7.25 o
  -5   3  12       22.06       19.84      6.33 o
  -4   3  12      459.64      383.11     11.28 o
  -3   3  12      132.74      119.35     10.89 o
  -2   3  12     1225.41      824.17     44.54 o
  -1   3  12      167.26      113.57      8.23 o
   0   3  12      920.86      816.24     13.91 o
   1   3  12      168.34      204.16      8.72 o
   2   3  12     1224.97     1362.97     12.85 o
   3   3  12      132.16      143.33      8.88 o
   4   3  12      459.89      502.01     15.15 o
   5   3  12       22.26       21.21      5.76 o
   6   3  12       86.53       91.12      5.84 o
   7   3  12        1.21        1.95      6.32 o
  -6   4  12       33.31       33.51      8.93 o
  -5   4  12       13.66       27.91      8.96 o
  -4   4  12      193.88      160.82      9.19 o
  -3   4  12      531.06      404.18     10.48 o
  -2   4  12       98.39       65.94      7.83 o
  -1   4  12      298.86      205.71     23.55 o
   0   4  12        1.79        5.23      9.16 o
   1   4  12      298.17      314.07     14.88 o
   2   4  12       97.55      110.41      7.47 o
   3   4  12      529.66      597.83     50.54 o
   4   4  12      193.01      213.09     13.94 o
   5   4  12       13.58       15.52      5.54 o
   6   4  12       33.20       33.78      5.48 o
  -6   5  12        2.91        1.24      7.38 o
  -5   5  12       83.29       65.45      9.38 o
  -4   5  12       31.59       37.17      6.98 o
  -3   5  12      126.93      125.27     28.84 o
  -2   5  12       88.92       67.35     15.94 o
  -1   5  12      167.70      120.16     15.97 o
   0   5  12      103.24      107.76      8.18 o
   1   5  12      167.42      191.71      8.25 o
   2   5  12       88.79      102.60      9.18 o
   3   5  12      127.10      142.56     17.24 o
   4   5  12       31.45       35.29      5.49 o
   5   5  12       83.05       92.47      6.01 o
   6   5  12        2.89        4.68      5.87 o
  -6   6  12       31.37       18.61     10.25 o
  -5   6  12       47.98       51.08      7.57 o
  -4   6  12       16.68       17.88      7.25 o
  -3   6  12      111.61      106.13     10.51 o
  -2   6  12      139.22      116.68     24.18 o
  -1   6  12      162.88      147.14     44.99 o
   0   6  12       54.31       47.49      8.72 o
   1   6  12      162.84      169.09     18.53 o
   2   6  12      139.40      168.13     10.82 o
   3   6  12      111.61      140.89     16.43 o
   4   6  12       16.78       17.40      5.99 o
   5   6  12       48.07       52.92      6.08 o
   6   6  12       31.42       28.72      6.04 o
  -5   7  12       53.54       43.90     11.99 o
  -4   7  12        8.04        5.28      8.44 o
  -3   7  12       66.52       55.27     16.26 o
  -2   7  12      167.18      140.55     24.69 o
  -1   7  12      153.73      144.62     40.93 o
   0   7  12       56.37       61.59      7.60 o
   1   7  12      153.80      145.55     23.61 o
   2   7  12      166.94      189.56      7.25 o
   3   7  12       66.33       69.57      8.70 o
   4   7  12        7.97       11.31      5.88 o
   5   7  12       53.40       53.48      6.26 o
  -4   8  12       12.23       17.67      6.41 o
  -3   8  12       70.45       63.72     11.37 o
  -2   8  12       18.13       14.44      6.32 o
  -1   8  12      123.19      117.45     27.44 o
   0   8  12        0.02        6.11      7.63 o
   1   8  12      123.11      123.98     14.72 o
   2   8  12       18.27       20.24      6.01 o
   3   8  12       70.40       82.48      6.68 o
   4   8  12       12.25       10.56      7.01 o
  -3   9  12       22.40       22.29      6.64 o
  -2   9  12      202.23      230.80     63.43 o
  -1   9  12      122.93      143.31     17.98 o
   0   9  12      264.15      288.81     12.74 o
   1   9  12      123.05      160.03     27.20 o
   2   9  12      202.10      252.14     63.91 o
   3   9  12       22.38       32.90      7.35 o
  -2  10  12       28.06       28.29      9.05 o
  -1  10  12       37.92       58.62      8.40 o
   0  10  12       64.78       79.10      8.94 o
   1  10  12       38.01       57.16      8.97 o
   2  10  12       28.07       22.92      8.44 o
   1   0  13      111.89      115.83     22.28 o
   2   0  13        8.14       12.39      6.79 o
   3   0  13       14.93       18.14      5.28 o
   4   0  13       10.98       14.45      5.55 o
   5   0  13        3.20        8.11      5.35 o
   6   0  13       25.65       20.73      5.88 o
   7   0  13        0.54        8.87      6.09 o
  -7   1  13        4.59       10.20      7.58 o
  -6   1  13       47.33       41.51      7.18 o
  -5   1  13        1.40        0.81      4.95 o
  -4   1  13       41.76       48.65      5.61 o
  -3   1  13       67.35       77.51      6.55 o
  -2   1  13      279.20      248.33     41.11 o
  -1   1  13      696.53      646.78    109.46 o
   0   1  13      420.76      453.75     26.06 o
   1   1  13      697.04      794.45    151.05 o
   2   1  13      278.58      305.76     12.61 o
   3   1  13       67.66       67.95      5.73 o
   4   1  13       41.72       46.13      5.69 o
   5   1  13        1.35        2.41      5.61 o
   6   1  13       47.32       47.06      5.73 o
   7   1  13        4.56        7.57      6.31 o
  -7   2  13        6.51        4.85      7.25 o
  -6   2  13       38.76       33.80      7.19 o
  -5   2  13       41.69       40.39      6.64 o
  -4   2  13       59.12       56.26      9.92 o
  -3   2  13       41.26       40.83      9.99 o
  -2   2  13      113.30       87.26      9.93 o
  -1   2  13      163.71      121.11     10.56 o
   0   2  13      279.92      285.96     12.56 o
   1   2  13      163.61      193.38     17.47 o
   2   2  13      112.66      134.14      7.46 o
   3   2  13       41.30       50.19      5.76 o
   4   2  13       58.80       63.80      5.45 o
   5   2  13       41.76       49.52      5.49 o
   6   2  13       38.68       36.84      5.78 o
   7   2  13        6.52       10.28      6.35 o
  -6   3  13        4.93       10.73      6.83 o
  -5   3  13       37.93       37.50      6.91 o
  -4   3  13       36.97       35.73     10.32 o
  -3   3  13      132.35      106.55     10.82 o
  -2   3  13      312.30      206.39      9.39 o
  -1   3  13      344.40      246.76     15.38 o
   0   3  13        5.61       12.15     10.32 o
   1   3  13      344.19      403.38      8.92 o
   2   3  13      312.75      356.65      7.86 o
   3   3  13      131.94      140.97      8.32 o
   4   3  13       37.12       45.46      5.82 o
   5   3  13       37.95       35.84      5.63 o
   6   3  13        4.93        6.31      5.89 o
  -6   4  13        1.39        8.58      6.90 o
  -5   4  13       74.40       56.20     10.67 o
  -4   4  13       62.96       39.82     10.67 o
  -3   4  13      136.26       92.46     10.89 o
  -2   4  13      129.95       93.33     16.91 o
  -1   4  13       89.22       60.92      8.21 o
   0   4  13       56.22       40.02      9.24 o
   1   4  13       89.72      106.74      8.44 o
   2   4  13      129.67      149.79      7.67 o
   3   4  13      136.42      157.07     19.06 o
   4   4  13       62.48       56.47      5.70 o
   5   4  13       74.50       78.15      6.41 o
   6   4  13        1.39        3.06      6.34 o
  -6   5  13       10.01       13.54      7.26 o
  -5   5  13       11.36       17.24     10.79 o
  -4   5  13       85.74       85.57     10.67 o
  -3   5  13        9.67       10.69      7.15 o
  -2   5  13      143.04       95.43      9.80 o
  -1   5  13       53.71       43.85      8.07 o
   0   5  13       12.75       18.26      9.37 o
   1   5  13       54.44       64.54      7.62 o
   2   5  13      142.83      185.63      7.81 o
   3   5  13        9.54       10.26      5.85 o
   4   5  13       85.43      104.83     11.08 o
   5   5  13       11.48       14.45      5.89 o
   6   5  13        9.97       16.09      6.17 o
  -5   6  13        7.89        1.97      9.78 o
  -4   6  13       89.70       91.77     25.93 o
  -3   6  13        8.90        9.75      6.44 o
  -2   6  13      266.32      208.99     37.85 o
  -1   6  13       24.95       23.50      9.51 o
   0   6  13      167.23      166.33     11.76 o
   1   6  13       25.02       24.42      6.47 o
   2   6  13      266.30      296.84      7.83 o
   3   6  13        8.82       19.59      7.15 o
   4   6  13       89.72      102.61      9.75 o
   5   6  13        7.83        7.99      6.12 o
  -5   7  13       13.12       15.56      8.69 o
  -4   7  13       22.08       21.53      6.79 o
  -3   7  13      124.28       93.64     19.67 o
  -2   7  13       38.10       34.90      6.61 o
  -1   7  13      484.91      446.15     95.89 o
   0   7  13       73.28       71.75      9.05 o
   1   7  13      485.01      485.78     52.78 o
   2   7  13       38.12       44.42      6.76 o
   3   7  13      124.46      156.19      7.76 o
   4   7  13       22.10       19.17      6.59 o
   5   7  13       13.14        8.91      6.37 o
  -4   8  13        4.27       17.45      7.22 o
  -3   8  13        7.74        2.22      6.67 o
  -2   8  13       61.36       67.50      9.55 o
  -1   8  13        1.73        2.12      7.98 o
   0   8  13      102.78      127.13      8.40 o
   1   8  13        1.70        3.97      7.76 o
   2   8  13       61.31       79.98     12.33 o
   3   8  13        7.68       11.21      7.46 o
   4   8  13        4.28       11.49      6.93 o
  -3   9  13        2.06       14.58      6.92 o
  -2   9  13       32.56       37.24     12.33 o
  -1   9  13        4.61        3.44     10.66 o
   0   9  13       35.91       52.20      8.05 o
   1   9  13        4.62        7.14      7.88 o
   2   9  13       32.48       40.58      6.86 o
   3   9  13        2.06       10.73      7.60 o
  -1  10  13       36.29       33.87      8.42 o
   0  10  13        7.66       16.95      9.07 o
   1  10  13       36.23       43.41      9.30 o
   0   0  14     1191.14     1446.15     21.34 o
   1   0  14      293.67      294.46     42.45 o
   2   0  14     1041.36     1005.69    151.92 o
   3   0  14       60.89       66.38      6.55 o
   4   0  14      255.36      269.91      7.23 o
   5   0  14        2.05        7.18      5.62 o
   6   0  14       63.92       66.23      6.12 o
   7   0  14       12.16       16.17      6.22 o
  -7   1  14        6.41       11.07      7.52 o
  -6   1  14       36.85       29.79      7.32 o
  -5   1  14       11.60        8.73      5.53 o
  -4   1  14      150.30      149.35      7.78 o
  -3   1  14      136.12      139.27     10.95 o
  -2   1  14      212.02      193.62     31.85 o
  -1   1  14      206.97      191.33     25.43 o
   0   1  14      937.27     1094.58     47.96 o
   1   1  14      206.95      231.94     53.54 o
   2   1  14      211.83      229.41     20.70 o
   3   1  14      135.49      146.27     10.21 o
   4   1  14      150.13      156.32      5.79 o
   5   1  14       11.52       19.90      5.57 o
   6   1  14       36.93       35.46      5.65 o
   7   1  14        6.42       10.59      6.52 o
  -6   2  14        1.41       10.08      7.22 o
  -5   2  14       30.99       26.01      6.76 o
  -4   2  14       89.07       75.59      8.57 o
  -3   2  14       35.32       45.92     10.12 o
  -2   2  14       67.49       38.61      7.71 o
  -1   2  14       50.20       42.07      8.44 o
   0   2  14      675.59      742.27     13.55 o
   1   2  14       49.76       61.84      8.45 o
   2   2  14       67.40       74.77      7.34 o
   3   2  14       35.80       46.02      6.22 o
   4   2  14       89.04       91.81      6.21 o
   5   2  14       30.92       33.45      5.49 o
   6   2  14        1.41        7.25      5.94 o
  -6   3  14       24.04       22.74      6.85 o
  -5   3  14       41.60       32.08      7.00 o
  -4   3  14       72.88       66.53     10.33 o
  -3   3  14       62.81       55.52     10.46 o
  -2   3  14      212.07      142.69     14.10 o
  -1   3  14      118.50       82.76      7.96 o
   0   3  14      580.38      544.36     12.49 o
   1   3  14      118.45      143.96      9.73 o
   2   3  14      213.00      263.03     13.29 o
   3   3  14       62.37       81.91     12.31 o
   4   3  14       73.47       88.78      6.11 o
   5   3  14       41.47       48.65      5.80 o
   6   3  14       24.14       24.60      6.66 o
  -6   4  14       10.48       12.42     10.90 o
  -5   4  14      123.21      114.91      9.45 o
  -4   4  14       39.03       33.28     10.73 o
  -3   4  14      262.38      184.52     10.16 o
  -2   4  14      142.20      106.67      8.05 o
  -1   4  14     1128.18      779.09     56.51 o
   0   4  14        0.98      -12.42      8.69 o
   1   4  14     1128.87     1282.32     17.72 o
   2   4  14      142.05      166.14      7.89 o
   3   4  14      263.24      301.91     31.24 o
   4   4  14       38.95       49.66      6.55 o
   5   4  14      123.36      133.08      6.34 o
   6   4  14       10.45       15.03      6.54 o
  -6   5  14        9.90       11.95      7.50 o
  -5   5  14       36.00       19.70      9.58 o
  -4   5  14       35.24       27.78      9.64 o
  -3   5  14      379.19      268.09      8.38 o
  -2   5  14       51.97       40.07      7.28 o
  -1   5  14      743.61      521.58     45.18 o
   0   5  14        5.99      -10.39      9.17 o
   1   5  14      743.29      799.52     98.22 o
   2   5  14       52.30       73.49      7.70 o
   3   5  14      378.29      454.73     15.70 o
   4   5  14       35.60       38.43      6.29 o
   5   5  14       36.06       40.83      6.55 o
   6   5  14        9.88        9.26      6.44 o
  -5   6  14       70.17       63.53     11.55 o
  -4   6  14       84.75       73.13     11.62 o
  -3   6  14      146.70       97.88      7.62 o
  -2   6  14      274.11      188.96      7.76 o
  -1   6  14      290.49      218.40     10.16 o
   0   6  14      173.04      177.38     11.16 o
   1   6  14      290.46      294.71     32.48 o
   2   6  14      274.40      323.04      8.30 o
   3   6  14      146.50      185.14      7.09 o
   4   6  14       85.56       88.70      9.19 o
   5   6  14       70.08       79.32     14.55 o
  -5   7  14       37.50       18.40     12.63 o
  -4   7  14        6.05       10.45      7.12 o
  -3   7  14       76.93       61.06     11.13 o
  -2   7  14        0.66        8.82      7.33 o
  -1   7  14      105.23      103.85     15.60 o
   0   7  14       19.51       18.00      7.83 o
   1   7  14      104.96      116.73     13.54 o
   2   7  14        0.63        7.16      7.01 o
   3   7  14       76.88       88.99      7.69 o
   4   7  14        6.01       12.35      7.29 o
   5   7  14       37.46       39.51      7.17 o
  -4   8  14        6.19       16.20      7.53 o
  -3   8  14       37.01       40.19      7.52 o
  -2   8  14        7.21       14.93      9.40 o
  -1   8  14       10.29       18.33      9.37 o
   0   8  14       10.76       11.12      9.05 o
   1   8  14       10.18       16.73      7.34 o
   2   8  14        7.28       11.83      6.97 o
   3   8  14       36.99       47.06      7.40 o
   4   8  14        6.20       16.38      7.54 o
  -3   9  14        9.47        5.74      6.85 o
  -2   9  14       67.27       58.78     19.46 o
  -1   9  14       68.09       74.54      8.60 o
   0   9  14       53.30       66.21      9.24 o
   1   9  14       68.11       78.67     13.66 o
   2   9  14       67.28       81.90     12.63 o
   3   9  14        9.47       17.37      7.52 o
   1   0  15       53.63       52.79      7.66 o
   2   0  15       14.22       15.92      6.90 o
   3   0  15       14.84       21.86      6.07 o
   4   0  15        0.19        2.14      5.65 o
   5   0  15        5.33        8.08      5.91 o
   6   0  15        0.07        3.14      5.74 o
  -6   1  15       99.58       93.07      8.16 o
  -5   1  15      106.77      108.62      5.91 o
  -4   1  15      234.33      240.50     15.08 o
  -3   1  15      125.25      122.06     12.31 o
  -2   1  15      506.98      442.87     75.28 o
  -1   1  15      279.69      251.16     40.99 o
   0   1  15      114.51       97.13      9.76 o
   1   1  15      280.16      288.26     73.73 o
   2   1  15      507.47      529.62     53.53 o
   3   1  15      125.38      132.74      6.51 o
   4   1  15      234.22      247.07      7.19 o
   5   1  15      106.68      115.31      8.82 o
   6   1  15       99.65       98.61      6.59 o
  -6   2  15        1.51        3.11      8.04 o
  -5   2  15        2.72        9.22      6.88 o
  -4   2  15       33.74       24.59      9.85 o
  -3   2  15      110.45       81.13     10.47 o
  -2   2  15       27.64       16.09      8.12 o
  -1   2  15       43.13       29.65      8.24 o
   0   2  15       14.22       22.61     11.54 o
   1   2  15       43.65       64.00     11.38 o
   2   2  15       27.95       32.21      7.28 o
   3   2  15      111.13      127.94      6.86 o
   4   2  15       33.89       40.23      5.58 o
   5   2  15        2.75        8.24      6.07 o
   6   2  15        1.53        1.26      5.72 o
  -6   3  15        6.78        3.82      7.52 o
  -5   3  15       14.89       17.91      6.74 o
  -4   3  15        9.44        4.01     10.32 o
  -3   3  15      129.95       94.38      7.62 o
  -2   3  15       19.95       21.36      7.63 o
  -1   3  15      132.09       91.21     15.48 o
   0   3  15       21.39       14.53     10.39 o
   1   3  15      132.04      135.89     13.71 o
   2   3  15       20.07       26.02      7.46 o
   3   3  15      129.61      154.87      7.42 o
   4   3  15        9.46       13.18      6.10 o
   5   3  15       14.80       20.24      6.26 o
   6   3  15        6.74       12.23      6.23 o
  -6   4  15       10.67        9.77      7.41 o
  -5   4  15       64.66       57.68      9.78 o
  -4   4  15      154.51      116.13      9.80 o
  -3   4  15      222.97      155.88      7.53 o
  -2   4  15      854.85      573.61      8.61 o
  -1   4  15      123.89       91.78      7.98 o
   0   4  15      903.55      824.78     12.13 o
   1   4  15      123.44      130.53      9.49 o
   2   4  15      855.01     1002.78     43.32 o
   3   4  15      223.95      273.88      7.36 o
   4   4  15      154.44      181.38     16.71 o
   5   4  15       64.74       74.55      6.74 o
   6   4  15       10.71       12.40      6.43 o
  -5   5  15        2.90       16.29     11.07 o
  -4   5  15       43.84       39.46     11.00 o
  -3   5  15       14.83       18.39      6.76 o
  -2   5  15      125.87       94.10      7.51 o
  -1   5  15       64.73       48.52     10.67 o
   0   5  15      168.07      183.71     11.03 o
   1   5  15       64.97       71.21      7.78 o
   2   5  15      125.52      162.67      7.95 o
   3   5  15       14.90       18.13      7.27 o
   4   5  15       43.53       51.07      6.77 o
   5   5  15        2.92       13.20      6.63 o
  -5   6  15       23.12       20.37     11.88 o
  -4   6  15       28.76       25.40      8.16 o
  -3   6  15       21.34       29.12     13.27 o
  -2   6  15      133.49       86.00      9.93 o
  -1   6  15       23.12       15.14      9.44 o
   0   6  15      356.75      295.03     10.44 o
   1   6  15       23.18       27.77      7.78 o
   2   6  15      133.30      151.99      8.21 o
   3   6  15       21.37       28.05      6.78 o
   4   6  15       28.73       31.31      7.20 o
   5   6  15       23.16       21.75      6.97 o
  -4   7  15       35.36       27.75      7.81 o
  -3   7  15        1.20        7.67      9.78 o
  -2   7  15       20.82       15.04      8.11 o
  -1   7  15        6.12        7.94      9.44 o
   0   7  15       15.74       15.07      9.17 o
   1   7  15        6.05       12.21      7.51 o
   2   7  15       20.61       22.50      6.47 o
   3   7  15        1.25        7.62      7.01 o
   4   7  15       35.23       33.65      7.59 o
  -3   8  15       34.17       20.42      8.01 o
  -2   8  15        3.08        1.90     11.34 o
  -1   8  15       29.09       37.62     10.05 o
   0   8  15        1.43        8.08      8.14 o
   1   8  15       29.20       42.99      7.54 o
   2   8  15        3.08       10.30      7.14 o
   3   8  15       34.23       41.69      7.56 o
  -2   9  15        1.94        9.29     10.34 o
  -1   9  15        1.22        0.49     10.02 o
   0   9  15        1.64       -2.00      9.69 o
   1   9  15        1.27        2.80      7.13 o
   2   9  15        1.96        4.78      7.12 o
   0   0  16     1110.08     1337.32     20.84 o
   1   0  16     1986.57     1929.30    304.24 o
   2   0  16      303.99      328.49     53.96 o
   3   0  16     1127.02     1180.07     73.98 o
   4   0  16      220.24      237.03     10.93 o
   5   0  16      436.61      456.48      7.68 o
   6   0  16       59.80       58.88      6.69 o
  -6   1  16       29.12       26.95      7.58 o
  -5   1  16        0.23        4.54      5.65 o
  -4   1  16       96.97      105.09      6.89 o
  -3   1  16       24.93       28.77      7.19 o
  -2   1  16      117.37      120.64     22.78 o
  -1   1  16       11.42       14.07      7.75 o
   0   1  16      118.37      149.28     10.71 o
   1   1  16       11.39       19.06      8.76 o
   2   1  16      117.13      134.10     10.28 o
   3   1  16       24.73       24.60      6.30 o
   4   1  16       97.01      103.72      6.10 o
   5   1  16        0.24        1.38      6.12 o
   6   1  16       28.97       26.01      6.49 o
  -6   2  16       17.18       15.86      7.50 o
  -5   2  16        2.67       13.68      7.19 o
  -4   2  16       24.01       16.03     10.32 o
  -3   2  16       27.06       25.84      7.89 o
  -2   2  16       50.63       36.35      8.80 o
  -1   2  16       12.39       14.47      8.54 o
   0   2  16       23.33       29.07     11.07 o
   1   2  16       12.45       16.09      9.36 o
   2   2  16       50.40       65.02     10.43 o
   3   2  16       26.97       35.00      6.82 o
   4   2  16       23.97       32.40      6.47 o
   5   2  16        2.71        4.13      6.21 o
   6   2  16       17.13       23.50      6.78 o
  -6   3  16       17.91       18.00      7.88 o
  -5   3  16       34.55       33.67      6.93 o
  -4   3  16       48.41       51.42     10.46 o
  -3   3  16      240.79      161.49     24.12 o
  -2   3  16       37.73       35.87      9.00 o
  -1   3  16        7.08       17.78      9.81 o
   0   3  16      104.40      103.23     11.36 o
   1   3  16        7.13       16.16     10.79 o
   2   3  16       37.86       41.01      7.64 o
   3   3  16      241.07      280.98     19.04 o
   4   3  16       48.46       52.87      6.81 o
   5   3  16       34.61       34.93      6.17 o
   6   3  16       17.89       19.28      6.55 o
  -5   4  16       52.59       34.78     11.28 o
  -4   4  16        0.01       -3.94     10.66 o
  -3   4  16      205.11      139.52      8.14 o
  -2   4  16       47.03       27.18      7.71 o
  -1   4  16      212.65      153.48     22.48 o
   0   4  16       16.10       35.92     10.39 o
   1   4  16      212.65      227.29      9.54 o
   2   4  16       46.94       77.84      8.66 o
   3   4  16      205.13      235.64     15.97 o
   4   4  16        0.01        5.55      6.40 o
   5   4  16       52.60       58.71      6.37 o
  -5   5  16       15.84       15.41     10.25 o
  -4   5  16       37.65       33.23      9.41 o
  -3   5  16       22.16       11.22      7.99 o
  -2   5  16       58.33       42.40      7.31 o
  -1   5  16       34.17       30.16     10.80 o
   0   5  16        0.50       -3.19     10.05 o
   1   5  16       34.16       35.52     10.05 o
   2   5  16       58.77       70.49      7.33 o
   3   5  16       22.17       25.60      7.59 o
   4   5  16       37.63       41.49      7.63 o
   5   5  16       15.83       21.51      7.03 o
  -4   6  16        3.68       14.44      7.80 o
  -3   6  16      202.47      140.46      8.52 o
  -2   6  16       31.22       14.98      8.09 o
  -1   6  16      291.12      281.88     10.50 o
   0   6  16       15.55       25.46     10.52 o
   1   6  16      290.80      360.22     29.56 o
   2   6  16       31.30       31.22      8.17 o
   3   6  16      202.13      259.55     12.86 o
   4   6  16        3.72       13.04      7.79 o
  -4   7  16       12.09        1.15      8.03 o
  -3   7  16       26.57       17.76      7.67 o
  -2   7  16       59.94       46.50      8.24 o
  -1   7  16       34.09       27.84     11.34 o
   0   7  16      127.76      123.63     11.36 o
   1   7  16       34.04       30.03      7.53 o
   2   7  16       59.94       77.77     10.96 o
   3   7  16       26.44       29.90      7.45 o
   4   7  16       12.04       14.39      8.30 o
  -3   8  16       18.73       18.05      8.12 o
  -2   8  16       32.33       27.91     10.19 o
  -1   8  16       10.47       21.45     11.34 o
   0   8  16       81.78      109.00      9.99 o
   1   8  16       10.47       12.92      8.22 o
   2   8  16       32.34       41.42      7.62 o
   3   8  16       18.77       31.34      7.93 o
  -1   9  16        7.36        9.03     10.25 o
   0   9  16       26.32       35.66      8.27 o
   1   9  16        7.37       16.29      7.64 o
   1   0  17        9.47       23.19     11.87 o
   2   0  17        2.27        4.87      7.32 o
   3   0  17        4.04        3.80      5.61 o
   4   0  17       66.24       58.21      6.26 o
   5   0  17        3.19        7.41      6.23 o
   6   0  17        5.48       13.60      6.73 o
  -6   1  17       28.19       26.77      8.34 o
  -5   1  17       28.54       29.80      5.85 o
  -4   1  17       64.11       65.55      6.20 o
  -3   1  17      234.10      204.82     31.13 o
  -2   1  17       18.09       13.93      6.70 o
  -1   1  17      475.29      469.88     62.62 o
   0   1  17      221.22      243.39     13.01 o
   1   1  17      474.74      529.68    142.83 o
   2   1  17       18.30       17.26      7.97 o
   3   1  17      233.72      242.97     20.84 o
   4   1  17       64.14       65.50      6.29 o
   5   1  17       28.46       27.95      6.32 o
   6   1  17       28.28       21.92      6.38 o
  -6   2  17        3.16        2.06      7.38 o
  -5   2  17       78.82       67.88      8.29 o
  -4   2  17        5.87        4.74      9.91 o
  -3   2  17      522.59      349.83     41.80 o
  -2   2  17       54.46       43.78      7.98 o
  -1   2  17      526.44      401.89     71.62 o
   0   2  17       34.95       48.77     11.21 o
   1   2  17      526.51      624.98     13.21 o
   2   2  17       53.97       60.73      8.55 o
   3   2  17      522.30      560.81     43.03 o
   4   2  17        5.77        7.91      6.37 o
   5   2  17       78.77       78.73      7.55 o
   6   2  17        3.17        1.69      6.37 o
  -5   3  17       14.47       11.19      6.93 o
  -4   3  17       16.35        5.64     10.93 o
  -3   3  17       66.05       56.24      8.22 o
  -2   3  17      134.36       90.73      8.18 o
  -1   3  17       77.57       61.38      7.92 o
   0   3  17      268.51      254.78     11.86 o
   1   3  17       77.60      109.43      9.72 o
   2   3  17      134.52      154.96     17.99 o
   3   3  17       66.10       97.68      9.24 o
   4   3  17       16.41       17.77      6.48 o
   5   3  17       14.49       18.43      6.78 o
  -5   4  17       23.65       26.14     11.68 o
  -4   4  17      124.67       91.46      9.08 o
  -3   4  17       85.43       57.72      7.88 o
  -2   4  17      280.75      194.82      8.17 o
  -1   4  17       99.85       84.10     10.88 o
   0   4  17      580.92      587.60     12.05 o
   1   4  17       99.38      106.53     10.40 o
   2   4  17      280.55      322.16      9.04 o
   3   4  17       85.47      102.31      8.33 o
   4   4  17      124.63      151.20     13.50 o
   5   4  17       23.52       26.81      7.34 o
  -5   5  17        1.46       15.48     11.95 o
  -4   5  17       41.29       23.69      8.19 o
  -3   5  17       10.16       -0.39      8.09 o
  -2   5  17       13.83       11.27      7.87 o
  -1   5  17       11.75       12.63     10.59 o
   0   5  17      150.56      157.98     10.68 o
   1   5  17       11.54       14.87      8.96 o
   2   5  17       13.84       18.83      7.64 o
   3   5  17       10.08       15.26      7.68 o
   4   5  17       41.33       45.16      7.07 o
   5   5  17        1.44        3.95      7.07 o
  -4   6  17       10.87       10.02      8.50 o
  -3   6  17       24.88       20.74     11.75 o
  -2   6  17       23.77       15.35      8.04 o
  -1   6  17        8.15       12.97      9.50 o
   0   6  17        8.29        7.60     10.66 o
   1   6  17        8.24       12.90     10.32 o
   2   6  17       23.67       20.82      7.68 o
   3   6  17       25.02       34.67      7.39 o
   4   6  17       10.84        6.52      8.06 o
  -3   7  17        7.29       13.42      8.45 o
  -2   7  17       47.89       49.59     11.82 o
  -1   7  17        3.67        9.50     11.20 o
   0   7  17       72.14       79.30     11.08 o
   1   7  17        3.75       -0.54     10.73 o
   2   7  17       47.91       54.36      7.93 o
   3   7  17        7.36        6.94      7.68 o
  -2   8  17       19.87       17.79     11.81 o
  -1   8  17        0.86       12.56     11.40 o
   0   8  17       56.51       63.58     11.55 o
   1   8  17        0.84        7.13      9.11 o
   2   8  17       19.90       27.40      8.24 o
   0   0  18       12.29       17.11     13.92 o
   1   0  18       82.79       69.43      9.48 o
   2   0  18      134.89      148.72     15.09 o
   3   0  18       94.72      104.53     17.49 o
   4   0  18       45.42       53.72      6.69 o
   5   0  18       60.54       62.28      6.78 o
  -5   1  18       33.34       35.85      6.39 o
  -4   1  18       27.61       26.08      6.04 o
  -3   1  18       72.07       74.87     13.67 o
  -2   1  18       98.28       91.21     10.89 o
  -1   1  18      254.84      232.65     29.94 o
   0   1  18        8.88        9.17     11.81 o
   1   1  18      254.93      276.45     12.81 o
   2   1  18       98.27      109.75     26.34 o
   3   1  18       72.13       76.24      6.86 o
   4   1  18       27.38       34.65      6.65 o
   5   1  18       33.40       30.44      6.64 o
  -5   2  18       11.76        4.93      7.94 o
  -4   2  18       42.79       44.09      7.73 o
  -3   2  18       38.83       36.97      8.48 o
  -2   2  18      180.27      131.42     10.86 o
  -1   2  18       11.82       19.01     12.49 o
   0   2  18      190.56      243.14     12.19 o
   1   2  18       11.79       20.03     10.86 o
   2   2  18      180.00      210.15     39.75 o
   3   2  18       39.33       44.51      7.74 o
   4   2  18       42.62       50.63      7.05 o
   5   2  18       11.91       10.94      7.20 o
  -5   3  18        4.64       12.72      7.59 o
  -4   3  18       39.46       40.56      9.92 o
  -3   3  18       74.51       54.66      8.26 o
  -2   3  18       79.62       56.00      8.11 o
  -1   3  18       16.92       24.78     11.81 o
   0   3  18      153.83      170.52     10.96 o
   1   3  18       17.25       24.85      9.71 o
   2   3  18       79.10       80.00      8.42 o
   3   3  18       73.85       88.09      7.93 o
   4   3  18       39.18       45.69      7.34 o
   5   3  18        4.66       10.07      7.03 o
  -5   4  18       29.17       15.35     10.32 o
  -4   4  18       46.14       34.21      8.26 o
  -3   4  18       27.90       24.92      7.99 o
  -2   4  18      126.90       99.30      8.33 o
  -1   4  18       39.65       34.23     11.55 o
   0   4  18       77.40      104.59     10.33 o
   1   4  18       39.58       41.30      9.98 o
   2   4  18      126.84      151.48      9.04 o
   3   4  18       27.79       30.35      7.84 o
   4   4  18       46.12       66.19      7.88 o
   5   4  18       29.26       21.68      7.50 o
  -4   5  18       13.02        5.17      8.23 o
  -3   5  18        1.28        2.67      7.43 o
  -2   5  18       31.91       33.94      7.88 o
  -1   5  18       56.21       52.72     10.80 o
   0   5  18       28.29       29.00     10.25 o
   1   5  18       56.42       65.08     10.60 o
   2   5  18       31.77       28.49      8.76 o
   3   5  18        1.26        3.45      7.85 o
   4   5  18       12.96       15.95      7.34 o
  -4   6  18       17.69        7.90      8.12 o
  -3   6  18       34.90       33.61      7.75 o
  -2   6  18       61.85       35.80      7.08 o
  -1   6  18       61.75       54.42     11.07 o
   0   6  18      167.22      141.04     11.23 o
   1   6  18       61.75       79.69     11.01 o
   2   6  18       62.00       61.40      7.70 o
   3   6  18       34.91       45.02      7.80 o
   4   6  18       17.70       22.10      8.72 o
  -3   7  18       16.73       26.15     19.59 o
  -2   7  18      107.40       78.65     10.54 o
  -1   7  18        7.97       12.36     11.07 o
   0   7  18       61.40       75.55      9.85 o
   1   7  18        8.00        8.28      9.57 o
   2   7  18      107.49      113.07     12.70 o
   3   7  18       16.77       28.10      8.00 o
  -1   8  18       40.88       41.29     10.46 o
   0   8  18       31.23       29.54     10.19 o
   1   8  18       40.83       60.79     11.75 o
   1   0  19       19.06       25.70      9.59 o
   2   0  19       40.49       45.07      6.66 o
   3   0  19        0.07        3.59      6.27 o
   4   0  19        6.00       12.04      6.33 o
   5   0  19        4.20       -0.05      6.60 o
  -5   1  19        0.63        7.63      8.14 o
  -4   1  19       41.31       36.65      5.63 o
  -3   1  19       11.50       15.46      5.88 o
  -2   1  19      184.12      165.90     35.14 o
  -1   1  19       65.19       82.29     10.13 o
   0   1  19      167.91      176.68     13.54 o
   1   1  19       64.71       83.65     12.03 o
   2   1  19      184.46      183.62     42.95 o
   3   1  19       11.33       12.45      7.14 o
   4   1  19       41.50       39.42      6.17 o
   5   1  19        0.61        0.92      6.79 o
  -5   2  19       73.37       68.52      8.58 o
  -4   2  19        6.64       12.76      6.70 o
  -3   2  19       82.71       66.56      8.74 o
  -2   2  19       21.04       19.50      8.42 o
  -1   2  19      260.65      266.66     12.27 o
   0   2  19       25.80       45.91     11.34 o
   1   2  19      260.63      302.17     11.93 o
   2   2  19       20.77       25.16      8.76 o
   3   2  19       82.97       92.78      7.87 o
   4   2  19        6.55       11.46      7.14 o
   5   2  19       73.35       74.84      7.33 o
  -5   3  19        4.21        7.94      7.85 o
  -4   3  19       37.40       28.99      8.72 o
  -3   3  19       29.87       18.58      8.14 o
  -2   3  19       28.98       20.26      7.73 o
  -1   3  19        5.41        3.80     11.81 o
   0   3  19        4.27       18.60     11.13 o
   1   3  19        5.44       10.39      9.84 o
   2   3  19       28.99       35.65      9.18 o
   3   3  19       29.80       39.60      8.21 o
   4   3  19       37.37       35.19      7.36 o
   5   3  19        4.21        9.32      7.94 o
  -4   4  19       14.13       17.09      8.28 o
  -3   4  19        3.87        8.49      9.78 o
  -2   4  19       66.55       52.60      7.95 o
  -1   4  19       28.36       21.60     10.59 o
   0   4  19      100.64      109.24     10.40 o
   1   4  19       28.36       32.39     10.05 o
   2   4  19       66.47       74.31     12.40 o
   3   4  19        3.87        9.57      8.16 o
   4   4  19       14.16       14.34      9.54 o
  -4   5  19       18.42       17.52      8.04 o
  -3   5  19        9.02        6.33      8.28 o
  -2   5  19      102.59       79.90      7.59 o
  -1   5  19        4.71       -5.57     11.00 o
   0   5  19       29.44       31.92     10.39 o
   1   5  19        4.71        9.03     10.39 o
   2   5  19      102.77      116.15     10.06 o
   3   5  19        9.05        9.47      8.43 o
   4   5  19       18.49       21.23      7.94 o
  -3   6  19        5.41        4.72     10.08 o
  -2   6  19        3.42       -0.75     11.40 o
  -1   6  19        4.30        9.50      9.44 o
   0   6  19        0.77        3.46     10.45 o
   1   6  19        4.33       11.20     10.79 o
   2   6  19        3.38       12.97     10.73 o
   3   6  19        5.42       11.10      8.10 o
  -2   7  19       29.81       22.21     12.16 o
  -1   7  19      202.66      171.98     12.18 o
   0   7  19       18.41       39.38     11.34 o
   1   7  19      202.80      226.29     11.91 o
   2   7  19       29.74       30.08      9.91 o
   0   0  20        7.54       14.32     15.00 o
   1   0  20       13.84       15.74     10.54 o
   2   0  20        8.42       13.35      7.16 o
   3   0  20        0.26        2.66      6.62 o
   4   0  20       13.50       16.56      6.47 o
   5   0  20        0.47        4.17      7.26 o
  -5   1  20        2.12        7.28      8.77 o
  -4   1  20       35.87       30.22      6.00 o
  -3   1  20       12.61       16.24      6.19 o
  -2   1  20        4.22        8.84      7.45 o
  -1   1  20        9.03       12.70     14.05 o
   0   1  20      111.01       97.29     75.61 o
   1   1  20        9.00       18.33     11.54 o
   2   1  20        4.18        8.24      8.95 o
   3   1  20       12.64       16.98      7.80 o
   4   1  20       35.73       37.11      6.81 o
   5   1  20        2.12        3.89      6.98 o
  -4   2  20       33.48       22.79      6.92 o
  -3   2  20       35.72       33.68      9.58 o
  -2   2  20       14.71       12.97     11.64 o
  -1   2  20        9.97       14.12     12.56 o
   0   2  20        1.86        2.58     12.02 o
   1   2  20       10.28       19.42     11.00 o
   2   2  20       14.60       20.53      8.91 o
   3   2  20       36.19       36.36      8.59 o
   4   2  20       33.45       31.48      8.09 o
  -4   3  20       90.33       64.83      8.96 o
  -3   3  20       33.23       34.79     10.39 o
  -2   3  20      225.89      168.52     30.98 o
  -1   3  20       56.61       51.97     11.82 o
   0   3  20      190.25      232.85     12.18 o
   1   3  20       56.67       59.99     10.19 o
   2   3  20      226.54      252.65     57.06 o
   3   3  20       33.20       28.04      8.51 o
   4   3  20       90.58      103.65      8.78 o
  -4   4  20        3.27       17.46      9.03 o
  -3   4  20       18.62       18.87      8.78 o
  -2   4  20        5.99       12.97      7.94 o
  -1   4  20       33.29       28.66     12.16 o
   0   4  20       12.97       25.73     11.68 o
   1   4  20       33.39       47.68     10.32 o
   2   4  20        5.95        7.88     10.05 o
   3   4  20       18.70       25.12      8.75 o
   4   4  20        3.28       12.86      8.31 o
  -3   5  20       34.88       25.60      8.47 o
  -2   5  20       10.87       14.10      8.16 o
  -1   5  20       97.72       82.04     11.01 o
   0   5  20       17.96       17.86     10.39 o
   1   5  20       97.80       93.32     10.94 o
   2   5  20       10.89       15.68     10.59 o
   3   5  20       34.86       34.00      8.18 o
  -2   6  20       34.89       25.87     11.68 o
  -1   6  20        7.95       16.70     11.20 o
   0   6  20       18.30       30.42     10.93 o
   1   6  20        7.91        8.83     10.93 o
   2   6  20       34.91       48.49      9.78 o
  -1   7  20       48.24       66.36     12.02 o
   0   7  20       26.92       34.43     11.75 o
   1   7  20       48.21       59.70     10.19 o
   1   0  21       15.79       29.03     11.47 o
   2   0  21       58.35       67.96      7.83 o
   3   0  21        0.18        1.17      6.98 o
   4   0  21        4.53       10.73      6.47 o
  -4   1  21       15.91       20.89      8.12 o
  -3   1  21       19.03       20.82      6.26 o
  -2   1  21      143.57      139.00     21.87 o
  -1   1  21       41.20       60.93     13.72 o
   0   1  21      101.98      104.15     13.46 o
   1   1  21       41.22       51.48     12.23 o
   2   1  21      143.91      151.43     36.59 o
   3   1  21       18.99       17.15      9.23 o
   4   1  21       15.97       19.59      7.76 o
  -4   2  21       17.26       16.67      7.35 o
  -3   2  21       19.76       14.84      8.66 o
  -2   2  21       13.82       11.43      9.40 o
  -1   2  21       28.73       36.06     12.63 o
   0   2  21        0.09       12.76     12.42 o
   1   2  21       28.82       38.78     12.29 o
   2   2  21       13.74       22.77      9.71 o
   3   2  21       19.96       24.60      8.64 o
   4   2  21       17.20       18.52      8.31 o
  -4   3  21       13.00        7.78      9.14 o
  -3   3  21       22.92       23.27      8.71 o
  -2   3  21       35.18       26.53      9.37 o
  -1   3  21        1.63        0.68     11.74 o
   0   3  21        7.43       16.02     11.61 o
   1   3  21        1.66       -0.54     11.27 o
   2   3  21       35.17       34.98     10.53 o
   3   3  21       22.94       23.27      8.59 o
   4   3  21       13.03       14.20      8.79 o
  -3   4  21       21.36       14.86      8.97 o
  -2   4  21       20.06       14.11      8.53 o
  -1   4  21        4.14        5.02     12.15 o
   0   4  21        2.26        8.21     10.45 o
   1   4  21        4.05        8.21     10.32 o
   2   4  21       20.07       30.76     10.39 o
   3   4  21       21.46       18.03      9.24 o
  -3   5  21        0.28        4.21      8.66 o
  -2   5  21       23.65       23.63     13.11 o
  -1   5  21        6.67       11.95     11.07 o
   0   5  21       24.19       29.95     10.80 o
   1   5  21        6.70        8.83     10.66 o
   2   5  21       23.61       38.77     10.80 o
   3   5  21        0.29        4.27      9.45 o
  -2   6  21        4.74       12.97     11.88 o
  -1   6  21        2.06        2.99     11.34 o
   0   6  21       27.25       27.57     11.27 o
   1   6  21        2.04        8.21     11.34 o
   2   6  21        4.74       17.18     11.20 o
   0   0  22       28.36       41.70     18.40 o
   1   0  22      224.49      260.58     15.80 o
   2   0  22        7.47       14.31     10.11 o
   3   0  22      126.28      104.08     12.34 o
   4   0  22        6.92        6.18      7.47 o
  -4   1  22        8.50        6.16      8.70 o
  -3   1  22       62.73       55.17      8.61 o
  -2   1  22       46.38       49.69     10.74 o
  -1   1  22       33.39       44.96     14.87 o
   0   1  22        0.80        2.92     12.97 o
   1   1  22       33.47       53.72     12.43 o
   2   1  22       46.19       54.34     15.93 o
   3   1  22       62.68       63.73      9.31 o
   4   1  22        8.42       17.14      8.51 o
  -3   2  22       16.77       13.17      9.92 o
  -2   2  22        5.35       10.65      9.78 o
  -1   2  22        0.50        1.36     12.90 o
   0   2  22        6.23        9.71     12.49 o
   1   2  22        0.50        1.76     11.34 o
   2   2  22        5.29       10.18     11.68 o
   3   2  22       16.72       26.28      9.47 o
  -3   3  22       51.98       38.96      9.63 o
  -2   3  22        0.49       11.59      8.52 o
  -1   3  22      116.35      129.38     12.71 o
   0   3  22        0.45       -1.15     11.74 o
   1   3  22      116.22      127.81     12.37 o
   2   3  22        0.49        1.70     11.81 o
   3   3  22       51.79       44.96      9.47 o
  -3   4  22       17.56       17.89      8.86 o
  -2   4  22       23.22       23.77     13.04 o
  -1   4  22       32.78       45.43     12.63 o
   0   4  22       65.32       65.43     12.64 o
   1   4  22       32.69       35.52     10.87 o
   2   4  22       23.25       29.27     11.07 o
   3   4  22       17.51       21.83      9.81 o
  -2   5  22       18.04       17.52     12.15 o
  -1   5  22       30.24       39.39     11.48 o
   0   5  22       14.17       15.68     12.63 o
   1   5  22       30.24       33.61     11.27 o
   2   5  22       17.94       21.86     11.20 o
   1   0  23       11.23       14.80     15.41 o
   2   0  23        0.09        6.04     12.63 o
   3   0  23       32.17       28.08     10.00 o
  -3   1  23       17.51       14.89      9.06 o
  -2   1  23       18.66       14.39     17.72 o
  -1   1  23        7.31       13.31     16.50 o
   0   1  23        3.43        5.77     14.46 o
   1   1  23        7.29       13.78     13.58 o
   2   1  23       18.65       22.20     13.17 o
   3   1  23       17.39       18.30      9.89 o
  -3   2  23        6.33        5.16     10.53 o
  -2   2  23       29.61       30.29     14.87 o
  -1   2  23        3.28        5.02     13.37 o
   0   2  23       47.90       44.69     13.11 o
   1   2  23        3.26        9.91     12.90 o
   2   2  23       29.57       33.61     12.09 o
   3   2  23        6.36        9.98     10.21 o
  -2   3  23        6.13        7.60     14.26 o
  -1   3  23       12.00       17.86     13.58 o
   0   3  23        0.28       -1.49     12.02 o
   1   3  23       12.01       12.83     12.02 o
   2   3  23        6.15        4.89     12.15 o
  -2   4  23       72.83       72.02     13.45 o
  -1   4  23        4.31        4.14     12.90 o
   0   4  23      215.44      239.18     13.61 o
   1   4  23        4.31       14.05     11.00 o
   2   4  23       72.88       76.91     12.98 o
   1   0  24        3.27        2.51     16.90 o
   2   0  24        0.71        0.20     14.46 o
  -2   1  24       10.53       14.83     13.33 o
  -1   1  24       14.74       13.99     17.58 o
   0   1  24       40.51       47.07     16.23 o
   1   1  24       14.82       15.96     15.21 o
   2   1  24       10.61       12.90     13.17 o
  -2   2  24       28.97       46.65     15.35 o
  -1   2  24        7.34        7.33     14.87 o
   0   2  24       47.86       58.62     14.40 o
   1   2  24        7.34        9.91     13.17 o
   2   2  24       28.90       38.16     12.56 o
  -1   3  24        0.45        2.10     13.85 o
   0   3  24        5.41        9.98     13.92 o
   1   3  24        0.43        2.92     12.56 o
   0   1  25       15.29       21.59     17.58 o
 
